# Supplementary material for: Integrative analysis of different low-light-tolerant watermelon lines in response to low-light stress
Source: BMC Plant Biol. 2025 Aug 21;25:1107. doi: 10.1186/s12870-025-07180-8 (PMC12369212; doi:10.1186/s12870-025-07180-8)
Supplement: Supplementary file 5 — Supplementary Material 5 [file 12870_2025_7180_MOESM5_ESM.xls]

## Sheet: supplementary table 1
Supplementary Table 1 qRT-PCR Primers used in this study
Gene name	Forward sequence (5'-3')	Reverse sequence(5'-3')
Cla09G175150	CATTGCCGCTCGTGATGC	TGGCTCCATCAAAGCTTGCT
Cla02G038500	GGAGGCAGCGAAGTCGTT	AGGCGCTTTCGATGTCCC
Cla10G205870	AGCCCACAAGACGTTCCG	CCTCATCCCCCACCGAGA
Cla03G051930	CGGCGAACGGAGCATAGA	TTTCGCATCCTCCGGCAG
Cla11G217390	GTGTCGGGGTTTGGCTCA	CGCATCGCCGATCAAACG
Cla09G181360	CGAGCAGTGTTGGCGAGA	GAGATGGGTGTCACCGGC
Cla01G024750	CGGTGCTCTCATCGCCAT	ACCCTCCACCATACCGCT
Cla06G111100	TGTCATCGGCTCTGCGTC	GTCGCCCTGAAGAGAGGC
Cla03G055090	ACGTGTTGGCGGAGATGG	CTGGTCAGCCGAAGTGGG
Cla05G090960	CAGGTGTGTAGTGCAGGGG	CTTGTGGTGGCTGGGAGC
Cla07G137260	CCACCCGAAACTCGACCC	TTTCTCTCCCTCCGGCGA
Cla11G208040	GCAGTCCAAGCTCGCTGA	CAAAGCAGCCGATTCCGC
Cla09G163470	TAGTCGTCGTCCCCGGTT	AGACGACAGCCGGGATCT
Cla06G126870	TGCTCGCCGAAGTGTCAG	AAATGGGTCGGCAGCTCC
Cla06G117750	GCGGCGAATTTGACGGAC	GCTCCGCTCACGAGTGTT
Cla10G198060	GCTCGTCGTGGGCATAGG	TGGTCCTGCCCATCCACT
Cla11G224410	TTTTGAGTGGGCCGGTGG	CCGCCGAGGAAAGAAGCA
Cla06G115410	TGAGTCGAGGACGGTGGT	GAACCGCCGGTTTTGCTC
Cla05G085710	ATTGTGGGATGGCCACCG	ACTAATCTCCGGCGCTGC
Cla02G031210	TGGGTATTCGTCTGCCGG	CCCCGATCGTTGCTTCGT
Cla02G043160	CCGGAACTGCAACAACGC	GGGCTGCACGTGAAGGAT
Cla06G116170	TGGTGTCGGGCTGGATCT	CAACTTGCGCCTTGGCAG
ClaActin	AATTGTGGTTGATGCTGCAC	TGACAGCTGTACCTGGCATC

## Sheet: supplementary table 2
Supplementary Table 2 Quality assessment of the 12 sample transcriptome data
Sample	Clean_Reads	Total_Mapped	Raw_Q20_rate	Raw_Q30_rate
DQ22-LL-1(low light)	43519020	42641913 (97.98%)	97.71	93.64
DQ22-LL-2(low light)	56378382	55297450 (98.08%)	97.73	93.69
DQ22-LL-3(low light)	44451612	43566669 (98.01%)	97.67	93.5
DQ22-CK1	47295242	46344267 (97.99%)	97.68	93.54
DQ22-CK2	53535268	52479664 (98.03%)	97.56	93.2
DQ22-CK3	49439550	48445135 (97.99%)	97.56	93.22
HY25-CK1	43810558	42962697 (98.06%)	97.72	93.61
HY25-CK2	43093002	42243056 (98.03%)	97.75	93.72
HY25-CK3	36821388	36057740 (97.93%)	97.65	93.45
HY25-LL-1(Low light)	39635120	38881750 (98.10%)	97.61	93.36
HY25-LL-1(Low light)	42080172	41256281 (98.04%)	97.68	93.52
HY25-LL-1(Low light)	41576546	40752775 (98.02%)	97.62	93.39

## Sheet: supplementary table 3
Supplementary Table 3Two-way cluster analysis of DEGs identified in at least one comparison
Gene_ID	DQ22-CK1	DQ22-CK2	DQ22-CK3	DQ22-LL-1(low light)	DQ22-LL-2(low light)	DQ22-LL-3(low light)	HY25-CK1	HY25-CK2	HY25-CK3	HY25-LL-1(Low light)	HY-25-LL-2(Low light)	HY-25-LL-3(Low light)
Cla97C00G000030	-1.60121	-1.15963	-0.895037	-0.532167	-0.767505	0.832712893978633	0.254098718454063	1.03221034522135	0.0399214427378381	1.54264767195047	0.164892073235037	1.08906297318667
Cla97C00G000050	-1.39811	-1.73934	-1.29973	0.0987506378326173	-0.101614	0.529272286070527	0.270483929362659	-0.135738	1.24186429789052	1.24830427520419	0.56651595925184	0.719343959414429
Cla97C00G000060	-0.442601	-0.663153	-0.255333	-1.13988	0.214689886379271	-0.247047	1.70688455558652	0.980360137537911	1.85552475712152	-0.975099	-0.728596	-0.305749
Cla97C00G000070	-0.749237	-1.7668	-1.17874	0.584080027104477	0.0638132833142821	-0.408592	0.941843864532133	-0.527218	1.8666388041162	-0.0346802	0.473650581867538	0.735234024463487
Cla97C00G000110	0.136392234665507	1.50899335528279	1.76048742437156	-0.925422	0.667316092722007	-1.00885	0.135789431117912	-0.0256014	0.660080066204817	-1.04112	-0.902719	-0.965351
Cla97C00G000130	1.54555795329854	1.34549580124649	1.67215135412736	-0.34261	0.528857609188295	-0.339865	-0.781283	-0.944368	-1.03231	-0.5241	-0.647387	-0.480141
Cla97C00G000140	-1.06737	-0.342366	0.104914283060207	-0.500255	0.17529306441079	-0.71052	0.578871956192088	1.07472143400526	2.51165199374884	-0.736364	-0.462348	-0.626228
Cla97C00G000180	-0.567908	-0.567908	-0.567908	-0.297453	-0.567908	-0.567908	1.56002608063243	2.4220357055058	-0.24939	-0.567908	0.540138617202578	-0.567908
Cla97C00G000280	-0.145368	1.77082544526744	1.22240528313052	-0.283637	0.376123402392774	-0.680933	1.24251925120351	0.439342382590961	-0.993813	-1.09263	-0.816522	-1.03831
Cla97C00G000310	1.01537409239493	1.08250001599951	0.541650101231175	0.968001950787269	1.64762339443534	0.040894837160013	-1.15357	-0.779552	-0.699668	-1.01166	-0.958394	-0.693202
Cla97C00G000350	2.95184718472967	0.0880413534289416	-0.368933	-0.209823	-0.644172	-0.366578	-0.196728	-0.289183	0.629461256107153	-0.288333	-0.871194	-0.434405
Cla97C00G000360	0.745769605849503	2.25014505151765	1.29522599601179	-0.319606	0.228936998061111	-0.739766	-0.863079	-0.640913	0.318130015110554	-0.684741	-0.87017	-0.719933
Cla97C00G000440	-0.556358	-1.10388	-0.773918	-0.893327	-0.42104	-0.333785	2.0995140802014	1.78283123745497	-0.307891	0.085429174884425	0.276364538391497	0.146057131661797
Cla97C01G000020	0.70684663171256	1.74426022235588	1.11248698505681	-0.714795	0.0551822614479115	-0.852693	1.11804653173768	0.537763075782883	-0.908668	-0.983545	-0.901282	-0.913602
Cla97C01G000030	-1.195	-1.57163	-1.16254	-0.480359	-0.703595	0.000137753002180773	1.27080351035218	0.591563706713933	0.674040540319133	0.427753121573128	1.3128809266606	0.835947790933371
Cla97C01G000070	-1.64186	-1.34824	-1.2679	-0.200395	1.48460051573977	-0.33963	0.936749610569391	0.84923004662459	0.876094494389248	0.249507280742305	0.272353408482681	0.129489206997991
Cla97C01G000140	-1.80642	-0.117756	1.01042056992438	-0.454874	0.0999607364387065	-0.424	1.07718872946394	0.425523401095314	1.8810327254767	-0.345141	-1.12062	-0.22532
Cla97C01G000170	-1.09723	-1.31182	-1.18999	-0.120203	0.21268882990594	-0.138558	2.38896964158055	-0.074416	-0.146378	0.387562759752992	0.771113930713758	0.318260617972145
Cla97C01G000200	0.806702493707143	-0.0859078	-0.261637	-0.764797	0.606448643691353	-0.991476	1.12246227753214	0.860497713197623	1.76870192453938	-0.905788	-0.895831	-1.25938
Cla97C01G000220	1.07029362472242	-1.25882	-0.0411243	0.399511140587931	-0.972849	0.743481724222673	-0.503536	-0.735313	-1.64056	1.02489059343064	1.30452928440452	0.609492990222996
Cla97C01G000240	-0.513327	-0.754327	-0.608883	0.119427216023156	-0.559472	1.23734594860814	-0.31869	-0.288771	-1.70471	1.86915132785066	0.448807079826913	1.07345173678516
Cla97C01G000250	0.574571985631385	-0.825408	0.673883087476047	1.70400170921176	0.355161210995469	0.993243606106053	-0.279893	-1.26685	-1.86948	-0.301819	0.452521545699371	-0.209932
Cla97C01G000310	1.23835934195384	-0.981131	0.324242472152304	-0.41691	-0.904335	-0.644549	0.425551997520409	2.17950567005817	0.593102896572302	-0.0181348	-1.11685	-0.67885
Cla97C01G000320	-1.23962	-1.4673	-1.29323	0.212810655093349	0.10434325508754	0.496561865976462	0.370651637087875	1.46403154949028	1.23098518345721	-0.843241	0.90824931215631	0.0557587774660363
Cla97C01G000340	-0.114878	0.681166708463427	0.998643974873435	-0.534198	1.75981220584015	-0.440519	-0.306444	0.555137053621558	1.0409703937139	-1.34612	-1.2497	-1.04387
Cla97C01G000400	-0.265629	0.432703882873857	0.921219113430463	-0.786795	-0.667854	-0.438923	0.306660623602828	0.805847551644138	2.34691406029372	-1.01824	-0.886848	-0.749054
Cla97C01G000420	1.88304648742199	1.23639256786228	0.896405337058542	-0.883444	-0.528164	0.0786066915874722	-0.052895	-0.466757	-1.93769	0.107450540052544	-0.250308	-0.0826467
Cla97C01G000440	-0.135775	1.71911084418047	1.4025880770499	-0.342013	0.430216239135215	-0.95958	0.0769817430179737	0.849975984901375	0.392769579187891	-1.03909	-1.1461	-1.24908
Cla97C01G000460	-0.11125	-0.643859	-0.131957	0.0213497766898901	-1.50112	0.349178166776725	-0.919999	-0.493262	-0.870841	1.61157631929074	1.58605991923999	1.10412200149467
Cla97C01G000470	1.32265737328618	-0.849711	0.770472901852061	-0.836623	-0.922838	-0.529051	1.69448167886429	1.14659010718585	-1.27706	0.147167060335755	-0.186132	-0.479956
Cla97C01G000480	0.0729895410897014	-0.68307	-0.192092	-0.839518	-1.22858	-0.453047	0.732544401629897	1.58531891086969	2.09642964471069	-0.168905	-0.166735	-0.755333
Cla97C01G000500	0.362630101110944	1.22533795506176	2.03370756200419	-0.818192	-0.989462	-1.12082	0.548696257286601	0.897198879495419	-0.587263	-0.580376	-0.303036	-0.668418
Cla97C01G000540	0.908146908733606	1.75999475290464	1.46030357676216	-0.209883	-0.118386	-0.472975	-0.478063	-0.330102	0.783531515151718	-0.95562	-1.02397	-1.32298
Cla97C01G000550	2.28431478712961	0.780289365056781	1.59395068267791	-0.594917	-0.262808	-0.420523	-0.487844	-0.494757	-0.595472	-0.342669	-0.809131	-0.650432
Cla97C01G000570	-1.13825	-1.64168	-1.3818	0.415530166706728	-0.289252	-0.578316	1.58265776886101	0.549515858607738	0.915762242684566	0.661968553819522	0.544152252411683	0.359719590849542
Cla97C01G000580	-0.990628	-1.36352	-0.966923	0.170444952316947	-0.908869	-0.587787	1.33834808540205	1.15904135104767	0.710361810412298	-0.534899	0.713817566157313	1.26060835675431
Cla97C01G000610	-0.851533	-1.71282	-0.63628	-0.138387	0.136470988416276	-0.774443	1.0233140644616	1.59592427569937	1.49271869365301	0.341609826984215	0.112516775123547	-0.589088
Cla97C01G000640	0.606022127104457	0.690438039714602	0.352214953183127	-0.535299	-1.06031	-1.33583	1.20918769462393	0.730655187371665	1.64539455885422	-1.13889	-0.299497	-0.864082
Cla97C01G000650	2.11014837672344	0.688851967244971	1.62473969646043	-0.555428	-0.498116	0.103915811117765	0.184930262365233	-0.516659	-0.557065	-0.830088	-0.76662	-0.98861
Cla97C01G000710	-1.19516	-1.15276	-0.610591	0.196618999881168	-0.349673	-0.658159	0.834366828249765	0.88683538442413	2.3641281351151	0.190624972134397	-0.393822	-0.112412
Cla97C01G000750	-1.36779	-1.67381	-1.39661	0.738966221642655	-0.34116	-0.0564118	0.726951345033779	-0.0753832	0.700956871340526	0.858141851443929	1.23520314015271	0.650946669722934
Cla97C01G000770	-0.842835	-1.40376	-1.07187	0.671512573278616	-0.511668	0.363639145674985	-0.565825	-0.705402	0.0778543032832251	1.11262376182846	1.69139534126721	1.18433566970307
Cla97C01G000780	-0.317931	-0.355975	-0.672995	-0.9182	-0.731762	-0.30007	1.97516102233895	-0.286492	-0.841743	1.51437196690938	-0.377101	1.31273530896947
Cla97C01G000810	-0.778805	-0.809694	-0.476273	-0.52544	-0.284731	-0.610286	1.5518498618661	0.849615734436202	2.26956433277742	-0.313611	-0.331937	-0.540253
Cla97C01G000820	-1.21517	-1.18498	-0.333633	-0.241978	-0.648117	-0.337196	1.79077853202016	1.12151690172153	1.64041286926612	-0.502338	-0.00229015	-0.087005
Cla97C01G000870	1.10572774962468	1.90227931354846	1.21700305119319	0.0556849075233612	0.822135602695364	-0.301519	-0.946951	-0.857529	-0.897941	-0.693556	-0.682553	-0.722782
Cla97C01G000880	2.44229086740994	0.540382554289067	1.35855026868007	-0.752986	-0.324577	-0.783664	-0.181065	-0.0527817	-0.104122	-0.667322	-0.863779	-0.610928
Cla97C01G000890	-0.708959	2.11506222984249	1.89407406148371	-0.523821	0.00328578989490882	-0.522141	-0.310477	0.00348707245236499	0.303383179355154	-0.774049	-0.7981	-0.681746
Cla97C01G000930	-1.43951	-1.94178	-0.914448	1.57624340815467	-0.176159	0.133645404801638	0.569530724242652	0.0153703864997144	0.363674895740364	0.215870789204315	0.735178922610104	0.862382437828337
Cla97C01G000940	-1.22888	-1.12045	-1.2159	-0.420405	0.062447257269704	-0.303587	1.75034781344794	0.696839593738737	1.66458037636864	0.353555909164567	-0.0499233	-0.188614
Cla97C01G000950	-1.44312	-1.41272	-1.44273	-0.231823	-0.0419711	-0.163417	1.59337886790372	0.930177826666763	0.819554919807663	0.60635241273786	0.445201972351303	0.341104859208857
Cla97C01G000990	-1.44863	-1.0684	-1.07878	-0.289269	0.910083324308401	-0.386137	1.0455218590185	0.92055256266872	1.86884273962683	-0.289744	-0.0675488	-0.116488
Cla97C01G001000	-0.719611	-0.766849	-0.459236	-0.221425	0.668443670634093	-0.363448	0.258326601466782	0.026646848719417	2.89903097609383	-0.453927	-0.45297	-0.414983
Cla97C01G001040	2.5150471588383	0.85960586670987	0.187558856037899	-0.796598	-0.057385	-0.403141	-0.0116905	0.683216399596531	-0.220921	-1.0844	-0.912429	-0.758861
Cla97C01G001050	0.9524557410119	0.00537190138778432	2.31628181437706	-1.17281	0.279767434806238	-0.322828	0.835094713679766	-0.826242	-0.417518	-0.166583	-1.23541	-0.24758
Cla97C01G001080	-0.535092	-0.88562	-0.867786	-0.968599	0.0386936417051498	-0.232564	2.70550704719574	0.491344699853718	0.543341059338592	0.325530153382513	-0.182488	-0.432268
Cla97C01G001090	1.40735867730573	1.94081038837877	1.45924642550979	-0.396621	-0.00877956	-0.350467	-0.841327	-0.806628	-0.724121	-0.577283	-0.452384	-0.649805
Cla97C01G001110	0.526217034411359	1.8362635789009	1.05211342595204	0.0122999476088446	1.03130060893809	-0.632602	-0.949366	-0.285453	0.54072434146393	-1.39945	-1.01893	-0.713123
Cla97C01G001150	-1.19587	-1.50924	-1.27982	0.278755259040958	1.19331459129724	-0.01001	1.00211488780061	1.11816752089466	1.23366158924256	-0.295193	-0.537361	0.00147859360219726
Cla97C01G001210	0.0631411106072478	1.9640969443459	2.10023196716742	-0.664809	-0.309935	-0.52952	-0.493345	0.190605843626906	-0.123973	-0.696141	-0.793237	-0.707116
Cla97C01G001220	0.0497091390238937	0.23405283698458	0.772180240146813	-0.104812	-0.629468	-0.276539	0.509324138835194	2.56953704594112	-0.433254	-1.36894	-0.479803	-0.841984
Cla97C01G001230	2.47144363580444	0.967937867336602	0.719271596326898	-0.051614	-0.126034	0.177182051258279	-1.18391	-0.79604	-0.358526	-0.888296	-0.442538	-0.488882
Cla97C01G001260	1.62865896456533	-1.29922	-0.11405	-0.278984	0.474354041030455	-0.133085	-1.03477	-0.700113	-1.38737	0.904486224772376	0.705335454250647	1.23475978328881
Cla97C01G001270	0.00301935791030186	0.756659228378515	2.76835948917942	0.389626274851661	-0.10123	0.096416847151636	-0.752038	-0.684287	-0.645099	-0.52366	-0.573319	-0.734448
Cla97C01G001290	0.969602563977032	2.17691427477347	1.41651702516961	-0.554884	0.338423560974422	-0.425797	-0.838618	-0.464214	-0.746823	-0.521515	-0.835191	-0.514415
Cla97C01G001310	-0.596916	-0.303434	-0.0710919	0.63394813104303	-1.19291	1.24681845308861	-0.413742	-0.0165432	-2.0859	0.951990352840583	0.798932348491095	1.04884707179181
Cla97C01G001320	1.11072513690135	2.27543452499231	1.24579227263527	-0.449618	0.199905757276557	-0.581282	-0.71207	-0.535943	-0.485314	-0.702103	-0.710975	-0.654554
Cla97C01G001340	1.17518856447795	2.27450650367778	0.649545458897579	-0.351919	0.274957699656404	-0.84668	-1.1512	0.114614173971879	-1.19344	-0.193091	-0.486303	-0.266177
Cla97C01G001350	0.590964466192561	2.43700413223051	1.04327032200041	-0.60552	0.79256017481295	-0.484458	-0.607623	-0.630491	-0.522855	-0.705323	-0.680733	-0.626796
Cla97C01G001370	0.864527850952735	1.49058733242669	0.325133290821155	-0.919566	-0.673596	-0.547459	0.585743313225095	-0.630752	1.90692963665916	-0.863718	-0.869391	-0.668439
Cla97C01G001400	1.53411383586298	0.307789504997465	0.0475109868809168	-0.0456022	1.50615115090281	0.265802147485867	-1.53041	-1.41576	-1.29857	0.187195179837189	0.0745221149290103	0.36725486256618
Cla97C01G001410	0.0576928308377878	0.899003359756984	-0.391008	-0.524369	0.511962825176591	1.6372430484189	-1.27568	-0.762341	-1.0361	-1.12449	0.646840851634046	1.3612548322739
Cla97C01G001420	1.9787020037088	1.13627655617789	0.940515460169854	-0.720826	0.539659128924002	0.281307424190544	-0.939136	-0.911879	-0.90234	-1.04156	-0.59356	0.2328387833915
Cla97C01G001430	0.141022676389325	2.45740225821064	1.42990926045016	-0.273398	-0.33152	-0.41425	-1.0384	-1.1058	-0.355181	-0.0925782	-0.30232	-0.114886
Cla97C01G001440	-0.614448	-0.218049	0.638749785518604	-0.0665073	-0.419299	-0.135064	-0.20829	0.89907641101106	2.63843974130457	-1.01109	-0.788877	-0.71464
Cla97C01G001460	0.0340411155926795	1.27898809076091	2.25136321345576	0.392321065262877	-0.334135	0.582357221706916	-1.18191	-0.548074	-0.123381	-0.811429	-1.0277	-0.512448
Cla97C01G001550	0.360116555721911	-0.0202285	0.244060822600927	-1.00488	-0.888711	-0.585074	2.16517650977777	0.360543275781095	1.5107413798923	-0.827522	-0.756443	-0.557779
Cla97C01G001570	-1.02492	-1.52618	-1.39349	-0.500183	-0.294637	-0.307577	1.68766024484982	0.808261297274594	0.542245074742615	0.647074905715336	0.910537456592203	0.45121269759728
Cla97C01G001580	-1.26466	-1.6472	-1.21616	0.434792732299235	-0.554207	-0.21706	1.67631382654068	0.846199036563281	0.831476957929948	0.500718439303225	0.378925706009708	0.230854966153806
Cla97C01G001590	-1.06755	-1.26123	-1.06336	-0.591756	-0.0531454	-0.234879	2.04890114429477	0.444557144497379	1.5124718007541	0.0187144651538727	0.0324788569013095	0.214794293941927
Cla97C01G001600	-1.08248	-0.0194834	0.35054701426437	-0.709688	-0.345768	-0.753654	0.966826270952927	2.48540545810985	0.698444562526003	-0.56279	-0.327291	-0.700067
Cla97C01G001660	1.84772990307611	0.285862383116911	0.834514283286229	-0.616873	-0.512083	1.42510540331542	-0.528262	-0.584239	-1.85816	0.0466799233658758	-0.190563	-0.149708
Cla97C01G001680	-1.29621	-1.13338	-1.16591	-0.552425	0.117116362977791	-0.701196	1.67168798429103	1.43108262370398	0.715576745976795	-0.0556462	0.622322332183885	0.346984502345971
Cla97C01G001720	-0.0804076	1.5304923009476	1.30801484042722	0.669998022973711	-0.575847	-0.0288229	-0.88708	0.706725634739017	-1.90407	-1.08373	0.0912738680362014	0.253453496996258
Cla97C01G001730	0.00614604312183797	0.918633516656613	0.671204076703746	-0.547817	-0.406574	-0.318554	0.111689946108835	0.624742211420413	2.25231102513103	-1.03608	-1.14569	-1.13002
Cla97C01G001750	-0.0842567	1.49962703207177	1.61059593910469	-0.638868	-0.488908	-0.518609	-0.700955	0.289176860620866	1.57392377649486	-0.731553	-0.968844	-0.841329
Cla97C01G001770	0.953436083714618	1.75552816981872	0.874102736837043	0.0459262034937397	1.13913480015883	0.282261611280131	-0.359306	-1.26981	-0.963506	-0.554343	-1.14785	-0.755571
Cla97C01G001780	1.73507201361561	1.67571176690077	1.32800329670679	-0.194886	-0.0191942	-0.282758	-0.95088	-0.888918	-0.93563	-0.434631	-0.581398	-0.450494
Cla97C01G001790	2.58081750000749	0.831561634232973	0.439926604811471	-0.965118	-0.534937	-0.0954355	0.30829609346587	-0.283123	-1.21292	-0.0618597	-0.690943	-0.316266
Cla97C01G001800	-0.0677338	-1.46598	-1.08593	0.781485482143237	0.0913750197642973	-0.0351255	-0.446357	-0.675691	-1.00348	1.34064287978605	1.66581615127148	0.900972016972222
Cla97C01G001840	2.14919291902664	0.510177033252974	1.48648836611998	-0.344541	0.556520209229731	-0.243074	-0.801345	-0.0773758	-0.789148	-1.13899	-0.657748	-0.650153
Cla97C01G001850	3.02521804247595	-0.350297	-0.144287	-0.428858	-0.399001	-0.430249	-0.429779	-0.372487	0.632705681378372	-0.424197	-0.484667	-0.194102
Cla97C01G001870	-0.561435	-0.367054	0.354297252099869	-1.20032	0.510059631447114	-0.798675	2.10683944790224	0.666950248891452	1.33109899459459	-0.542334	-0.827281	-0.672142
Cla97C01G001930	0.809596439136043	-0.528844	-0.338574	-0.122714	-0.953901	0.88597347157688	-0.768682	-1.08255	-1.05209	2.21457783562052	0.352211464944399	0.584996563415761
Cla97C01G001950	1.3370936930083	0.237512172980956	0.584305062456723	-0.303839	-1.13952	0.320911786166893	-1.1867	-1.22569	-1.30249	1.33588980291377	0.788923407840985	0.553607631736799
Cla97C01G001970	-1.3103	-1.61045	-0.813901	-0.302269	-0.666984	0.396335397866742	1.62788815825857	0.0540377942418868	-0.0679598	1.30863770382342	0.644054286188005	0.740903537804603
Cla97C01G001980	-0.0476085	-0.330413	0.163834229975522	-0.427144	-0.493139	-0.39552	-0.361639	0.417934547654406	3.02710035061783	-0.582933	-0.476963	-0.493509
Cla97C01G001990	1.41625935013456	1.84115450874985	0.631145216541468	-0.932072	0.736441739403263	-0.182074	-0.770527	0.136429550486651	0.159577302216417	-1.12538	-1.08121	-0.829748
Cla97C01G002000	0.307574343743656	1.73363716083396	2.29841130047899	-0.297511	-0.246873	-0.345431	-0.750616	-0.442687	-0.0897308	-0.637354	-0.713756	-0.815665
Cla97C01G002020	1.43016703202796	0.335406871644794	0.714671797615164	-0.569727	-0.745822	-0.650622	1.81531745466026	0.966568347305185	-1.02632	-0.85914	-0.629816	-0.780688
Cla97C01G002040	0.354831210837444	2.24951128329868	1.44372689581874	-0.0805547	0.493135927310231	-0.418883	-0.951325	-0.140778	-0.370072	-0.783462	-0.986569	-0.809562
Cla97C01G002050	2.68707378958811	0.39242848703017	0.979979874670133	-0.447635	-0.306694	-0.00491637	-0.173361	-0.902327	-0.988661	-0.467619	-0.517037	-0.251232
Cla97C01G002060	1.85972534021757	1.6387036333891	1.24131833994437	-0.178427	-0.244158	-0.17896	-0.987298	-0.933383	-0.694202	-0.422456	-0.749716	-0.351147
Cla97C01G002070	0.882100714344432	1.09741260897089	1.41380088638489	-0.607928	1.34077446504456	-1.05847	-0.357296	0.0681638036472244	0.385687161660366	-1.18507	-0.78088	-1.1983
Cla97C01G002100	2.10057134832877	1.34058073168993	1.4097740189335	-0.31332	-0.276614	-0.480617	-0.688491	-0.590292	-0.703179	-0.623979	-0.613489	-0.560946
Cla97C01G002110	-1.3878	-1.39624	-1.38308	1.30987275871036	-0.96278	0.368793828841461	0.222102745532222	0.521184947342448	0.47963345326547	0.400936693856702	0.753249740397536	1.07412590562215
Cla97C01G002120	-1.26443	-1.31427	-1.30001	1.41262290572603	-0.74569	0.334872930882355	1.09811295959447	-0.160242	1.17692726049998	-0.309843	0.664393594379419	0.407548909392263
Cla97C01G002130	-1.26615	-1.48267	-1.30416	0.823718619694369	0.597516085140414	-0.332587	0.105326957791728	0.223232039326243	1.99780325520622	-0.0514178	0.516680103729852	0.172705751239084
Cla97C01G002140	1.26682688545137	-1.39407	-1.24497	0.676274384449139	0.714361076357297	-0.00744871	-0.0948318	-0.955132	-1.19324	0.710874689105868	1.44125504334354	0.0800958149364754
Cla97C01G002160	-0.988713	-1.78795	-1.53314	-0.107818	-0.232984	-0.0289022	1.44406365767437	0.875106651173098	0.404781612787441	0.803939395948568	0.780784329358163	0.370826872339402
Cla97C01G002170	-0.475368	0.652613923541903	0.0875949768299896	0.848650487081658	1.15998632305931	0.331533191548748	-1.51805	0.0910561183629321	1.69060386236182	-0.814024	-1.35936	-0.695237
Cla97C01G002380	-0.472968	0.432511780709482	-0.22809	-0.203883	0.149019207752382	2.4329821231062	-0.117297	-1.20145	-1.12822	0.215301637530859	-0.879722	1.00181786669775
Cla97C01G002420	-1.05476	-1.34564	-1.92118	0.996549694894669	0.854572807660236	0.175323266231474	0.10200026155664	-0.607636	0.89222853494722	0.284855167178603	0.643635739644664	0.980060579485657
Cla97C01G002440	-1.43502	-1.47965	-1.25427	-0.0230172	-0.417344	-0.0654839	1.53104136912924	0.205062648393133	1.3151438468838	0.518309346738602	0.59747007728723	0.507755693531807
Cla97C01G002480	-0.866105	-1.10858	-0.521773	-0.634642	-0.511229	-0.788165	1.91673371187354	1.52017117908839	-0.126974	1.18834337650415	-0.188763	0.120981977146676
Cla97C01G002510	-0.655557	0.156067989670485	1.25731071068126	-0.447847	0.407055867706344	-0.785019	-0.132003	1.08518936553951	1.99132101661318	-1.00825	-1.10783	-0.760441
Cla97C01G002520	1.1435771776449	1.41314283377563	1.20052666842944	-0.178471	1.21015030972424	0.0287150219115497	-0.52682	-0.250913	-1.50797	-0.904318	-0.816703	-0.810915
Cla97C01G002530	1.46605512503688	1.55768845938674	1.34180543535465	-0.244013	0.600261968487659	-0.0393153	-0.583938	-0.512897	-1.42813	-0.768113	-0.737287	-0.652121
Cla97C01G002560	-1.08784	-1.26809	-1.28066	-0.0823332	-1.06208	-0.255456	1.70261097772517	0.7595040512111	1.04945983288382	0.475678688509221	0.61001772011612	0.439199414201569
Cla97C01G002570	-0.879376	-0.917101	-0.742383	-0.762099	-0.929248	0.240433848705465	0.0824884356384115	0.632673765564565	2.57862557241681	0.400076262374416	-0.0419853	0.33789409545469
Cla97C01G002600	1.58967326928493	0.0521552260459582	-0.261423	-0.0190157	-0.630807	0.630953934537996	-0.0890105	-1.03918	-2.18819	0.957829122786517	0.895413515846717	0.101594986208585
Cla97C01G002650	-0.405532	0.561629964230615	1.70595122129308	-0.0760211	-0.704213	-0.283546	-0.981473	0.551601789608107	1.97990699224254	-0.771684	-0.758279	-0.818342
Cla97C01G002710	-0.772805	-0.844705	-0.521867	-0.278199	-0.271112	-0.286683	0.276899329134089	0.788712215320649	2.81729636099058	-0.0512439	-0.129254	-0.727039
Cla97C01G002730	-0.865875	-1.65068	-1.32284	-0.177235	-0.583161	-0.211162	1.30056636213277	0.489962404769887	0.0148327324961364	1.00402670136936	1.45716207452418	0.544405979842516
Cla97C01G002740	-1.41555	-1.69066	-1.45984	0.208817999993796	-0.152405	-0.116969	1.18325745839399	0.565685589449911	0.411521319566429	0.819146359336035	0.892524639371368	0.75446327532621
Cla97C01G002770	-1.06442	-1.0393	-1.44942	-0.472184	-0.460762	-0.469945	1.87962614670567	0.748596088709667	0.102010450088479	0.912740233921236	0.996371093422423	0.316686920169685
Cla97C01G002830	-0.130301	-1.18479	-0.688811	-0.345661	0.352464843754285	-0.801464	1.08452702619312	1.67243689555888	1.7672531026577	-0.640717	-0.294186	-0.790754
Cla97C01G002850	-1.6303	-1.78707	-0.703727	-0.0298825	0.0430027871564169	0.23769430793656	1.14108168798106	0.808652317464874	1.57057243186236	0.0320679134724036	-0.0857611	0.40367256379547
Cla97C01G002870	-1.46813	-1.36376	-1.35189	-0.205122	0.155255868537572	0.110673817551276	1.12494964184534	1.04296888786164	1.63939050787411	0.0612318519001904	0.156250249972718	0.0981869134297076
Cla97C01G002910	-1.33528	-1.46937	-1.12863	-0.148497	-0.196339	-0.0359641	0.556584926303553	0.574336653015783	2.16968738642158	0.223711716032591	0.476050144551409	0.313710525846929
Cla97C01G002920	-0.147497	0.607163214037094	2.91520640058764	-0.678671	0.0201550569248996	-0.444279	0.0627178861295981	0.0641197294311976	-0.62398	-0.533828	-0.609542	-0.631566
Cla97C01G002940	-1.34792	-1.64597	-1.31355	-0.194559	0.301436350523714	0.114976954563256	0.612127263155228	0.281658280691316	1.8749233950322	0.296405753703378	0.62990804410423	0.390561964300658
Cla97C01G002950	1.92132756617695	1.51696024558527	1.18120212940612	-0.384521	0.0770368020828381	-0.295063	-1.14022	-0.346141	-0.125919	-0.729201	-0.846319	-0.829141
Cla97C01G002970	-1.05257	-1.02217	-0.542453	0.503058890631556	-0.522276	-0.921976	0.285037238018548	1.0381406727768	2.41532500460957	-0.357451	0.231596579300409	-0.0542619
Cla97C01G002990	1.46039143585466	0.379959858089428	0.316495574606949	0.387197085935238	1.65514028029491	0.0188212900689281	-1.23697	-0.450977	0.695191442264268	-1.17939	-0.895545	-1.15031
Cla97C01G003020	1.32526464911661	1.76314883120319	1.37721046932214	-0.316293	0.598281202172756	-0.229693	-1.10972	-0.593372	-0.466696	-0.644221	-1.02441	-0.679502
Cla97C01G003040	-1.22093	-1.55715	-1.24837	-0.43267	-0.196496	-0.31957	1.52041433174799	1.03599622178138	1.08211761747825	0.29832507764352	0.603604904576445	0.434726235807176
Cla97C01G003090	-1.05064	-0.822578	-0.659724	-0.259436	-0.83601	-0.586724	0.188533976948656	0.234888595188882	-0.391803	2.20911058448497	0.439323888068175	1.53506119553534
Cla97C01G003100	-1.07071	-1.44384	-1.33364	0.136610027705373	-0.750638	0.268793813874926	-0.028571	0.19734461722479	0.157131311749349	0.853324554467562	1.52549437575671	1.48869439592785
Cla97C01G003110	1.40320118311078	0.262641258431214	-0.437805	0.370252575037676	0.161463497577746	0.622495486059964	-1.50157	-1.34713	-1.63565	0.728631571178972	0.667168582530905	0.706303599159852
Cla97C01G003140	3.04112917417664	0.471294692236672	0.0794886520028208	-0.536068	-0.369009	-0.265718	-0.493583	-0.439503	-0.534486	-0.360731	-0.314437	-0.278377
Cla97C01G003150	2.06244158246151	-0.359353	-0.196765	-0.561948	-1.27671	0.447379365976266	-0.136581	0.722774723752437	1.4705418973477	-0.542831	-1.04643	-0.582519
Cla97C01G003160	-1.07021	-0.868033	-1.11924	-0.640966	-0.802224	0.166147787049172	1.29198285491117	2.11042517316593	0.61643369062695	0.00975411011523197	0.481959509872034	-0.176033
Cla97C01G003170	-1.06375	-1.6764	-1.26278	0.32859608161969	-0.573686	0.916642264502217	0.880174314888996	-0.671709	1.30869537993731	0.69943573856633	0.29562920682466	0.81914796245255
Cla97C01G003250	-1.18329	-1.43262	-1.22639	-0.324459	-0.539743	0.271094346624771	1.85870655195649	1.29856242040635	0.315122527560931	0.444205609379541	0.236225831685381	0.282575800158777
Cla97C01G003280	2.21621978435704	1.27886970962812	0.96248551611457	-0.456617	0.172455523639334	-0.66937	-0.463702	0.057343740648088	-0.367125	-0.920741	-0.876519	-0.933301
Cla97C01G003300	-1.12168	-0.575334	-0.183252	-0.404104	0.155646328853481	-0.517223	2.27382529953873	0.857681673176487	1.36555701401748	-0.587684	-0.568286	-0.695144
Cla97C01G003330	-1.26822	-0.611046	0.058145746190071	-0.965708	-0.405961	-0.834665	1.97925533029076	1.62803647474402	0.613763367691753	-0.291389	0.354213152079451	-0.25642
Cla97C01G003360	-0.314346	-0.929212	-0.77443	-0.619702	-0.834255	-0.497422	2.22689230505906	1.20666450883632	-0.840132	0.891474237830866	0.439184501146737	0.0452829624141108
Cla97C01G003410	0.713550071722299	0.367292238299203	2.0269428578293	-0.715543	-0.107769	-0.933611	-0.577337	-0.09588	1.63130468457978	-0.929686	-0.561114	-0.818151
Cla97C01G003480	0.700452540035886	2.14877009561787	1.63322809565236	-0.492495	0.326127386844882	-0.413654	-0.664246	-0.559553	-0.985936	-0.478912	-0.685368	-0.528416
Cla97C01G003490	1.6627248068627	0.822257957197233	1.11053351846003	-0.424248	0.525168962484672	0.343835144597674	-0.355734	-0.670473	-2.06601	0.143720981053837	-0.927213	-0.164563
Cla97C01G003500	-0.923006	-1.19954	-0.94373	1.01972597886446	-0.773771	1.33277243141487	-0.746728	-0.531888	-0.20751	1.5547809682203	0.490191975001029	0.92870282688399
Cla97C01G003560	2.39901508560093	1.2366709569358	0.771250581387455	-0.272324	-0.260138	-0.287112	-0.973881	-0.807166	-1.04698	-0.253061	-0.31617	-0.1901
Cla97C01G003610	0.299913541411477	0.324383758269427	-0.000437752	-1.09793	-0.96241	-0.0432571	0.446861198105333	2.42237537035213	0.811225308067335	-0.275653	-1.05382	-0.871257
Cla97C01G003620	2.88806858707832	0.616901736692593	0.00981358086526399	-0.34645	0.0743337651224779	-0.00872141	-0.769023	-0.84505	-0.0589915	-0.588281	-0.597498	-0.375103
Cla97C01G003660	-0.542154	-1.15303	-1.34479	-0.448787	-0.275385	-0.865044	2.25143631332816	0.871974178282779	0.680618303124672	0.19078339826688	0.396045109975305	0.238327450491051
Cla97C01G003700	1.09940096380559	1.79877948348087	1.79562880538082	-0.6272	0.315121795161889	-0.437154	-0.743407	-0.642342	-0.806185	-0.639261	-0.512048	-0.601334
Cla97C01G003710	1.05164960964477	0.876582169609251	0.82835331123469	0.0954855064205829	1.6156616149282	-0.0895039	-1.19331	0.380771070177838	-0.226382	-1.62993	-0.662213	-1.04717
Cla97C01G003730	-1.10847	-0.126697	1.12424267545007	-1.57627	-1.58289	-0.082095	-0.215114	0.148023939581288	0.252753116754158	0.954894703928649	1.05653698239438	1.15508922050759
Cla97C01G003740	-0.905552	-1.23937	-0.982507	-0.313387	-0.241316	-0.48899	1.27722611877871	0.110568485052494	2.35682351939916	0.03643798021229	0.25629559990712	0.133770744737865
Cla97C01G003760	1.81427948654318	1.54989929294914	0.849909394881152	-0.235664	0.745740636922934	-1.12716	-0.564446	-0.421881	-0.0552471	-0.907147	-0.925949	-0.722334
Cla97C01G003770	2.44202064978099	1.2128634840633	0.491360251022866	-0.5798	0.632854569957497	-0.670592	-0.619733	-0.39207	-0.528358	-0.623251	-0.694674	-0.67062
Cla97C01G003780	0.0926427936456744	-0.195597	0.255607353247764	-0.922111	-0.0471989	-1.06243	1.79721098491039	1.97597142821788	0.329353998886505	-0.699029	-0.681349	-0.843077
Cla97C01G003810	-1.02019	-0.57837	-0.884267	1.13923330976755	2.03684415222753	-0.267743	-0.467316	0.0451998492690679	1.47787884773777	-0.725069	-0.61081	-0.145394
Cla97C01G003830	0.720577558981511	2.15689107141788	1.53835578097194	-0.520672	0.556775116496718	-0.520374	-0.712108	-0.649356	-0.792429	-0.587208	-0.589902	-0.600551
Cla97C01G003840	0.469938562080997	2.10295404888582	1.01680365432089	-0.691678	1.44587525939593	-0.694141	-0.741881	-0.542277	-0.557797	-0.736941	-0.537531	-0.533326
Cla97C01G003850	0.861414106912745	2.04043204747596	1.3254899621975	-0.405587	0.944642248656473	-0.515806	-0.685038	-0.674449	-0.743515	-0.726445	-0.721989	-0.69915
Cla97C01G003870	0.900668210937159	1.2774836774706	1.21836241936615	0.32477790533752	1.36028624019318	0.0588280495205049	-1.32849	-0.817999	-0.209201	-1.1035	-0.88742	-0.793804
Cla97C01G003880	-0.0971671	1.39748566903772	1.24951292118483	-0.464416	-0.568185	-0.668946	-0.764396	0.385040499414191	1.9508747029266	-0.803246	-0.809124	-0.807435
Cla97C01G003900	0.562073947787717	1.91136986621072	0.752919623613431	-0.176957	1.61317027825532	-0.130826	-1.13737	-0.929751	-0.368705	-0.6272	-0.887917	-0.580809
Cla97C01G003910	-0.535017	-0.442041	-0.211351	-0.234283	-0.493634	-0.58123	-0.109992	1.27536913739403	2.73304679224908	-0.504914	-0.638741	-0.257214
Cla97C01G003940	1.53589921852175	1.66387054316977	1.37640095336074	-0.0739554	0.215572362473803	-0.521139	-0.838145	0.0158092763186375	-0.940537	-0.934999	-0.562565	-0.936212
Cla97C01G003950	1.08162413230771	1.68494814689674	1.43733533504083	-0.48285	0.787951086130111	-1.08979	-0.604998	-0.368493	0.128873781285889	-1.00556	-0.536591	-1.03245
Cla97C01G003960	1.69778029988371	0.84625514776697	1.48876587728597	-0.356945	1.02050105967721	-0.476183	-1.00053	-0.42457	-0.00491549	-1.00208	-0.945348	-0.842729
Cla97C01G003970	0.859354290293859	0.642632578014257	1.0683926837543	-0.954522	-0.69996	-0.307692	-0.791417	0.712218512378216	1.97517772698437	-0.595141	-0.954522	-0.954522
Cla97C01G004010	0.083990149335045	0.821374247442468	1.61692614893884	-0.252126	-0.258866	-0.942065	0.490801296959748	0.149586259269087	1.63075881970764	-0.984402	-1.27488	-1.0811
Cla97C01G004170	-0.702478	-1.29615	-0.792713	0.332220089292358	-0.648539	0.267616047089863	-0.122595	-0.530051	-0.869426	1.47675091623771	1.75905805486553	1.1263078507122
Cla97C01G004260	-0.420907	-0.671581	-0.431956	-0.121525	-0.0383429	-0.671581	-0.401092	1.95429938774647	2.24354768724688	-0.522584	-0.389886	-0.528392
Cla97C01G004300	0.635354829142403	1.97268338866746	1.55291738301069	-0.252312	-0.159406	-0.240862	-0.852912	-0.149967	0.541970521239256	-1.02799	-1.06726	-0.952212
Cla97C01G004310	-0.960431	-0.914445	-0.857488	-0.165226	0.248271890168216	-0.64606	2.58911412261959	0.361126246057384	1.00298917172271	-0.185646	-0.152795	-0.31941
Cla97C01G004330	1.89262	0.451970083359034	-0.350211	1.33313308120209	0.0814026661881012	-0.00354251	-1.44496	-0.590636	-1.57773	-0.394769	0.449235979230907	0.153486437597566
Cla97C01G004340	-1.39778	-1.4793	-1.33115	0.0933921963667474	-0.317458	-0.234311	1.25698840629747	0.0493195524122744	1.46066477237285	0.608148874677529	0.674788497285147	0.616703108615284
Cla97C01G004400	-1.38885	-1.46445	-0.88751	-0.687488	-0.185395	0.174594586838663	0.653173677759321	1.67657542155795	1.05384736725286	0.804433023245558	-0.41045	0.661516281067252
Cla97C01G004440	-1.64656	-1.69003	-1.17822	0.565421264039295	0.716873760006111	-0.621599	0.435243474818357	1.07553762689873	0.306701808234201	0.710677402081333	0.666470234134098	0.659481997258644
Cla97C01G004520	-1.25579	-1.27737	-1.17912	-0.273877	-0.468407	-0.246547	1.4332940258555	1.38508572920496	1.40521961827055	0.204725183904845	0.0382585460454455	0.234520182772477
Cla97C01G004530	-0.990203	-0.988205	-0.904577	-0.602023	-0.669766	-0.511719	1.86581276852041	1.57525126162864	1.06439888243129	-0.0453222	0.231341794993103	-0.0249903
Cla97C01G004540	-1.14379	-1.18718	-1.0756	-0.430453	-0.585202	-0.531525	1.21731956872477	1.3976383395818	1.63469875169766	0.213878149027404	0.389568028910152	0.100657742721174
Cla97C01G004550	-1.49293	-1.61024	-1.3207	-0.328322	-0.160747	0.263765078665113	1.1268959610718	0.358858751083464	1.18450425599841	0.410553313446026	0.908030231554814	0.660330179736062
Cla97C01G004570	0.424060486999328	-0.741109	-0.845101	0.307514651010138	-0.775665	0.987652621781446	-1.35968	-0.849708	-0.500363	0.200121866169916	1.7427341615496	1.40953839010613
Cla97C01G004640	-1.4012	-1.40151	-1.36731	0.0183785481548479	-0.0244482	-0.015091	0.428025434886345	1.33280894589925	1.7215282802832	0.0272638779708776	0.189981705445694	0.491567946351396
Cla97C01G004650	-1.13392	-1.32662	-1.26238	-0.021343	-0.0672378	-0.234863	1.40472585027012	0.0376405812098641	2.05530589821864	0.162388090440553	0.21059883896023	0.175710621693421
Cla97C01G004700	3.09963703578618	0.233680546428748	0.075902724259464	-0.295949	-0.271639	-0.321356	-0.45781	-0.478198	-0.409708	-0.370727	-0.384559	-0.419276
Cla97C01G004710	2.05727643179531	-1.02836	0.602495377068786	0.349030395581745	-0.0919724	1.35418158882574	-1.27317	-0.389901	-1.02051	0.342844952579481	-0.599805	-0.302115
Cla97C01G004740	-0.834687	-0.387543	-0.149824	1.73385812722722	-0.187842	1.1419	-0.627508	-0.579115	1.91594010665628	-0.782161	-0.642744	-0.600269
Cla97C01G004810	-1.13884	-0.938404	-1.60735	0.219910997644866	-0.782645	0.455960055535701	1.09577724055239	1.29805830962451	0.901040363610757	-0.565637	1.15896733967571	-0.096842
Cla97C01G004850	0.980809182156495	0.0998857851488158	1.07877837910366	-0.378053	0.124503187885919	-0.783451	-0.8396	1.26651130597699	1.48987308094762	-0.552355	-0.955428	-1.53147
Cla97C01G004860	0.40173708816148	2.04898734651257	0.714306502824299	0.267205096008282	-0.604448	0.875271401332425	-0.95708	-0.507521	-1.92789	-0.052911	-0.149339	-0.10832
Cla97C01G004920	0.467394918863614	0.309473621335726	-0.750367	-0.620525	0.883704722774968	1.2947653231419	-1.27976	-0.691169	-0.774176	-1.24101	0.934953732183326	1.46670945993445
Cla97C01G004930	-1.22348	-1.55963	-1.42417	1.37946258958549	-0.501341	1.17769461352076	0.333055077126385	-0.307445	0.376837895769545	0.301138198988597	0.637763156383604	0.810113842663334
Cla97C01G004940	-1.29701	-1.06123	-0.98979	1.98314549101833	-0.295997	1.47446348372912	-0.755794	0.360131272964865	0.535928612950419	-0.0327329	0.151264283556654	-0.0723702
Cla97C01G004970	-0.931042	-0.975982	-1.00277	0.219191863085914	-0.614604	0.583412590433624	-0.128965	-0.541554	-0.816837	1.67761317509205	0.811329159462965	1.7202128083359
Cla97C01G004990	-0.204598	2.11024741958921	1.42802465162036	-0.1684	0.471473810940893	-0.631222	-0.875158	-0.437475	0.829373026494258	-0.941974	-0.923434	-0.656858
Cla97C01G005020	0.0288922652490625	-1.11059	-0.847018	-0.467685	-0.690626	-0.901627	2.41431791303608	1.18366517707138	0.531994187483915	0.0438917689779033	-0.154246	-0.030968
Cla97C01G005070	1.19995455354788	1.7139032858991	1.6584985558193	-0.349651	0.387437046078229	-0.195832	-0.818822	-0.88278	-0.822287	-0.466513	-1.03132	-0.392582
Cla97C01G005080	-1.1954	-1.17317	-0.856787	-0.404712	-0.125119	-0.411832	1.55179355173391	0.798275745649169	2.01261441403131	-0.0576702	-0.106427	-0.0315745
Cla97C01G005110	2.07286098622955	0.193257087992181	-0.238944	-0.443932	1.52731171082177	1.01784634872629	-0.502288	-0.739719	-0.812863	-0.406224	-0.951636	-0.715671
Cla97C01G005140	-1.27761	-1.56814	-1.20736	-0.228881	0.431959292984828	-0.00448767	0.558042481135381	0.596840525200745	-0.567156	1.62571479043587	0.479109954722995	1.16196330192971
Cla97C01G005150	1.24316722223841	0.146793444958779	1.66833249483455	0.345591240401563	0.601842429898741	0.987100967029199	-0.419687	-0.176475	-1.36978	-0.888089	-0.938761	-1.20004
Cla97C01G005160	2.76362350846427	0.298357096921598	0.628967197679068	0.489633015155538	-0.0794861	-0.224506	-0.75543	-0.641306	-0.486771	-0.620798	-0.553023	-0.819261
Cla97C01G005200	1.08870032830151	0.756254700071302	0.897307516913321	-0.997689	-0.01211	-1.27465	1.6867521634061	0.819039849350559	-0.812126	-0.947903	-0.504158	-0.69942
Cla97C01G005210	0.0225688254912251	1.32825653312703	1.96877716590142	-0.855577	0.2517344402923	-0.289034	0.325481451364934	0.415865408235134	0.323842108229669	-1.2304	-1.24335	-1.01817
Cla97C01G005240	-0.924537	-0.873524	-0.914456	-0.846198	-0.673514	-0.980285	-0.109926	0.575303386168642	0.667359538846227	1.33212286643321	1.1769157883692	1.57073824355644
Cla97C01G005250	0.464049468973568	2.24159388376034	1.60434311714905	-0.220626	-0.554859	-0.459965	-1.27732	-0.332568	-0.824595	-0.0873774	-0.409435	-0.143244
Cla97C01G005350	-1.06551	-1.87386	-1.47166	0.130081064703792	0.147905383722316	-0.0129461	0.741843707301267	0.103478285300655	1.54758837043174	0.457997599854488	0.916002476031524	0.379079406869023
Cla97C01G005380	0.406377903066366	1.84885253126669	1.97334070437606	-0.494717	0.34021003678772	-0.76663	-0.885816	-0.225771	0.080867868474365	-0.812524	-0.734652	-0.72954
Cla97C01G005390	-0.903491	-1.33306	-1.06825	-0.24838	-0.252869	-0.17838	2.1708630759768	0.971743457754449	1.0333642856712	-0.470746	0.387279609319837	-0.108074
Cla97C01G005400	-1.43472	-1.45323	-1.37531	0.0999590398653852	-0.278633	-0.306526	1.19697585559616	0.324264831497565	1.46694441286197	0.723772093498678	0.572146888271802	0.464352834415487
Cla97C01G005410	1.06137253476265	1.7385	1.49910648082227	-0.581675	1.00216622414489	-0.554692	-0.506231	-0.611254	-0.723141	-0.770378	-0.778051	-0.775721
Cla97C01G005440	0.611793873949924	2.17087693858865	1.41559871149506	-0.455044	0.796294226615687	-0.54127	-0.88502	-0.566767	-0.81586	-0.605486	-0.613983	-0.511133
Cla97C01G005450	2.24833635262779	-0.0303978	0.346087999632065	-0.535906	-0.228464	-0.765	0.140008575123732	0.3255254949981	1.40099209384673	-1.02869	-0.936159	-0.936331
Cla97C01G005470	-0.84498	-1.55293	-1.6972	0.806563707090884	0.216743926452286	0.510012430883445	0.386482208369798	-0.706011	-0.24491	1.03948531254198	1.23138076402252	0.855366868963004
Cla97C01G005480	-1.13811	-1.77439	-1.11751	-0.204755	-0.240439	-0.405094	1.43296791222277	0.0726203381609208	0.751847976118484	0.601286848768611	0.925043860635615	1.0965325991107
Cla97C01G005490	-1.20063	-1.66812	-1.39817	-0.104836	-0.240172	-0.0893019	0.329833001818085	0.126494404162693	0.832865367397126	1.27418021532701	1.16149445000427	0.976360748579003
Cla97C01G005520	1.8531681386258	1.50370267425615	0.966289259822697	-0.252168	0.826977923582161	-0.644501	-0.666538	-0.677234	-0.846162	-0.905423	-0.801269	-0.356843
Cla97C01G005540	-0.369311	-1.27002	-0.626646	-0.546115	0.115160610527002	-0.22775	0.837195823918108	1.37000562428665	2.17881141458827	-0.916246	-0.573792	0.0287069109316356
Cla97C01G005570	-0.975614	-1.03998	-0.721295	0.422594563828525	-0.344967	-0.238142	0.854503220302406	1.12289346471288	2.30030792392413	-0.119269	-0.641596	-0.619438
Cla97C01G005590	1.18173928943667	1.62745725504226	1.38943208758778	-0.968706	0.255387796291932	-0.44366	-0.674189	0.509600808998288	-0.955542	-0.893468	-1.17353	0.145477664079171
Cla97C01G005630	0.508956866099584	2.20168639126079	1.41499488751523	-0.494003	0.488096963463687	-0.319758	-0.950912	-0.761346	-1.23439	-0.121536	-0.457191	-0.274595
Cla97C01G005690	0.977727415945334	1.50459448474322	2.22632403568176	-0.699675	-0.559542	-0.791807	-0.241744	-0.183038	-0.472301	-0.518462	-0.481498	-0.760579
Cla97C01G005780	-1.32764	-1.27547	-1.13382	-0.325777	-0.219602	-0.713123	1.24208108600485	0.554465211014479	-0.138126	1.33219678455817	1.06735873471339	0.937455663583931
Cla97C01G005790	-1.87721	-1.57622	-1.19771	0.128594535051021	0.891914694260467	0.17765076469462	0.549342353539539	-0.124803	0.790442876903468	1.00167522519038	0.575053115626583	0.661275641102232
Cla97C01G005850	-1.07465	-1.30047	-1.01001	0.767106358268119	-0.322363	1.00168773906503	-0.170036	-0.55324	-0.912457	1.16608729607498	1.27723742878003	1.13110165508164
Cla97C01G005900	1.23899115340676	1.86932967249619	1.55961039100959	-0.557916	-0.249063	-0.731339	-0.554384	0.0468933698224767	0.0153685116856486	-0.848728	-0.892051	-0.896712
Cla97C01G005910	3.16980223546906	-0.119221	-0.234207	-0.321074	-0.323774	-0.311699	-0.328069	-0.325257	-0.326421	-0.293203	-0.287945	-0.298933
Cla97C01G005950	-1.31053	-1.59138	-1.39556	-0.24093	-0.296446	-0.217549	0.599178762661889	0.487976279200681	1.10916790067281	0.842140303549637	1.1563846019668	0.857542106934744
Cla97C01G005980	-0.516595	-0.937329	0.0896865046326545	-0.313541	-0.164917	-0.758178	0.744276053129423	0.566016366988118	2.73535521366625	-0.718818	-0.294183	-0.431772
Cla97C01G006010	1.88737907960268	1.54909459185574	1.23857616917328	-0.125173	-0.0397666	-0.526798	-0.675159	-0.0172921	-0.957942	-0.68052	-0.886025	-0.766374
Cla97C01G006020	-0.261394	0.238250703680044	1.38324409413194	-0.917922	0.00345703723926867	-0.917922	0.49892471075677	0.288623637462353	2.19257864980549	-0.917922	-0.671998	-0.917922
Cla97C01G006070	-0.164718	-0.674258	-1.02072	-0.377735	-0.475996	-0.120371	0.366246953797717	0.786311847749278	-1.64943	1.88610528151345	0.00856656195474851	1.43600313705098
Cla97C01G006080	2.30867719724858	0.781687338379161	0.13157168903651	-0.716415	0.710024962856974	-0.671162	0.558280800382953	0.0507333953202188	-0.0293955	-1.08287	-0.98194	-1.05919
Cla97C01G006110	1.26133141781406	2.35554997501623	0.79361124257904	-0.896873	0.219041153895061	-0.405522	-0.775582	-0.47878	-0.851518	-0.633596	-0.498578	-0.0890852
Cla97C01G006130	0.466084652714396	0.460755644752892	0.956094310553119	-0.851485	-0.66071	-0.533753	0.647899558532487	0.392864113832358	2.10195911550969	-0.709123	-1.39693	-0.873653
Cla97C01G006160	-1.46454	-1.43363	-1.33509	-0.0492324	-0.349232	-0.199518	0.780463561143737	1.28664593563364	1.32817516630594	0.272067459934878	0.773267530478413	0.390619538283631
Cla97C01G006170	-0.654232	-1.17187	-0.920278	1.08130046184374	-0.726815	0.0134039838321256	-0.494868	-0.606186	-0.577553	1.15479388773541	1.73661007866898	1.16569579645479
Cla97C01G006180	-0.586608	1.16065301948691	1.67160521000703	0.180535917031945	1.08342931676385	-0.0631298	-1.16637	-0.502578	1.02068143693743	-1.08324	-0.805853	-0.909122
Cla97C01G006190	1.85019085085202	1.51013396500789	0.716391463153845	-0.454946	-0.12871	-0.104203	-0.845244	-0.310487	0.71440240640054	-1.17608	-1.25673	-0.514724
Cla97C01G006220	1.41814477712421	-0.758608	-0.612409	0.427256164823372	-0.919805	0.165122418036219	-0.767929	-1.05586	-1.23433	1.26085702070933	0.981945513787628	1.09561632437066
Cla97C01G006240	0.379936576699588	-0.878411	-0.537009	0.858288838436352	-0.719086	-0.28785	0.437913920153007	1.91004103753315	1.4993878546879	-0.947358	-0.832361	-0.883493
Cla97C01G006270	-0.107995	0.380876020737686	1.20833049293884	-0.999453	-0.320675	-0.850959	1.34187178224219	1.28622411911468	1.00573922500637	-0.685215	-1.31692	-0.941821
Cla97C01G006280	-0.194556	0.0468906172496183	0.356521724820956	-0.856706	-1.28467	-0.746655	1.15515705695821	2.46413803297699	0.0845443906276634	-0.277251	-0.127405	-0.620006
Cla97C01G006300	-0.787128	-0.746396	-0.524068	-0.0830975	-0.596246	-0.776432	1.30911163742304	1.79643292627536	1.70414294355061	-0.0913032	-0.647216	-0.557801
Cla97C01G006350	-0.478792	-0.0499106	0.204624718141744	0.23114044410834	-1.01875	-0.77848	0.89449921678224	1.31847261029234	2.10091666984501	-1.04516	-0.558586	-0.819974
Cla97C01G006370	-1.08389	0.0369487395323184	0.297617935288498	-0.412569	-0.817906	-0.361503	0.617369216486493	1.3383309562968	2.31057001290488	-0.698804	-0.52854	-0.697623
Cla97C01G006380	-1.09686	-1.02725	-1.01758	-0.518752	0.931925767727013	-0.473496	0.767400829199643	1.11665483492136	2.02643981864877	-0.631734	-0.0451818	-0.0315706
Cla97C01G006450	-1.33713	-1.28706	-1.38554	1.11623106931776	-0.453501	1.59116383706282	0.165123833611645	0.538034755039176	-0.229891	0.262090765200473	-0.0785847	1.0990622253599
Cla97C01G006460	-0.144234	-0.116861	2.21852087836076	-0.122609	-1.11655	0.595473181900623	-0.938883	-0.364213	-1.33356	0.721380508505485	-0.382455	0.983982731356761
Cla97C01G006470	0.601914599067848	-0.447409	0.604631458197215	-0.377056	0.0261323089994526	0.00820493120174198	1.19277249613864	1.27295036374885	1.16133814450524	-1.54079	-1.37673	-1.12595
Cla97C01G006480	0.825433683885204	1.17615324011694	0.835940844272401	-0.35212	2.0813360072637	-0.459808	-1.0658	-0.786594	0.0435248376452324	-0.636749	-0.947197	-0.71412
Cla97C01G006490	2.04862877969106	1.91279494359721	0.479779048375312	-0.796612	-0.446247	-0.821887	-0.101054	-0.297578	-0.0478931	-0.819167	-0.644629	-0.466136
Cla97C01G006500	3.01876944462008	0.308520133602368	-0.266992	-0.598617	-0.220492	0.00123522331192773	-0.675039	-0.467305	-0.546044	-0.583223	-0.00554971	0.0347357408791315
Cla97C01G006550	0.147224897049401	-1.01074	-1.24004	-1.32446	0.499048399203907	-0.81479	1.59500575070044	0.88567507571336	1.54224326766334	0.0167578214185843	-0.168847	-0.127084
Cla97C01G006590	0.347603098389771	0.574998622081746	2.87902513454553	-0.583557	0.00676406016057965	-0.37078	-0.513221	0.0865310813028216	-0.470105	-0.571198	-0.731558	-0.654503
Cla97C01G006610	-1.14279	-1.40247	-1.38217	0.121852290099349	-0.315008	-0.27067	1.65758480261756	1.32167758863668	-0.270434	0.439676649393669	0.840802824299859	0.401946006765441
Cla97C01G006630	0.254715694679608	2.16179636315931	0.828541183020534	0.570556041119796	0.0191816400194835	0.142276117777427	-1.41003	0.167387647665039	0.311065830474361	-1.14294	-0.950587	-0.951959
Cla97C01G006680	0.226221075053495	1.03435460582075	0.859811083544967	-0.714018	-0.320291	-0.51707	0.125688873046508	1.34629370609715	1.49590087217836	-1.12556	-1.30497	-1.10636
Cla97C01G006690	1.35865430164211	1.17278892381382	1.87825769017174	-0.591255	0.605698257070734	-0.239325	-0.998601	-0.797392	-1.05484	-0.492552	-0.161196	-0.680237
Cla97C01G006700	0.377065603632417	1.84092326900277	1.73341838155629	-0.33674	0.802171617019582	-0.580558	-0.932622	-0.316377	0.0890229304337334	-0.844733	-0.942784	-0.888789
Cla97C01G006740	0.453828132612761	-0.807148	-0.743223	0.184321236083537	-0.505679	0.117638680353754	-0.439063	-0.549055	-1.76865	1.57020027776808	1.47427982804596	1.01254984534407
Cla97C01G006770	-0.0242751	-0.646215	-0.419438	-0.868199	-1.02306	-1.13167	0.714128906027743	1.14856616129125	2.02977296291617	0.851002451834734	-0.791001	0.160394175714412
Cla97C01G006780	-0.53775	-1.49623	-0.690048	-1.00252	-0.957699	-0.392551	1.14966954072017	0.942379297960291	0.0225283903687907	1.60229839234854	0.350357073439958	1.00955766645919
Cla97C01G006800	0.563164030737707	1.96338634860905	1.60955302477791	-0.804121	-0.721591	-0.819558	0.715543743795462	-0.149235	0.00672443713580675	-0.7591	-0.794342	-0.810425
Cla97C01G006820	-0.504525	-0.873553	-0.974742	-0.729808	-0.83072	-0.599566	1.6106363933048	0.653604390557327	-0.311931	2.04951567858703	0.243842361757388	0.267245994870184
Cla97C01G006830	2.29690651677012	-0.450908	-0.594323	-0.677311	-0.21774	0.53933756663981	-0.909188	-0.649991	-1.20389	0.0975620743363439	0.66451566884598	1.10502608823972
Cla97C01G006840	0.305358353495422	-0.5304	-0.0508972	0.609154705837579	-1.02662	0.413440578914743	-0.966061	-0.638192	-1.68898	1.35786130100579	1.62536435865008	0.589972952469345
Cla97C01G006870	2.50201528883769	-1.1516	-0.812244	0.378812317211834	-0.70158	0.163914372306857	-0.521493	-0.622433	-0.764597	0.619612775100166	0.612653782214279	0.296935910990048
Cla97C01G006890	-0.262747	-0.32863	0.832735362616696	-0.192842	-0.444285	-0.383809	-0.475286	-0.309422	2.96180505856264	-0.472936	-0.42618	-0.498403
Cla97C01G006910	0.89212109677108	2.55899553492882	0.739995615644238	-0.754374	0.294318412712174	-0.422126	-0.380034	-0.641639	-1.08238	-0.406115	-0.576243	-0.222519
Cla97C01G006950	-1.67838	-1.5105	-1.02689	-0.319169	0.0131739598149325	0.280858337663547	0.510979105281284	1.77611158317502	0.195953082119317	0.536846829019922	0.909072044822255	0.311946540332109
Cla97C01G007030	-0.026952	-1.08542	-1.11146	-0.204724	-0.223388	-0.412303	0.837854618306556	1.4934515722613	2.12711861702692	-0.832499	-0.190971	-0.370704
Cla97C01G007070	0.783015064324429	-1.36345	-1.10418	0.431435352372503	-1.11539	0.922262443933197	-0.934483	-0.180351	-0.674298	1.36962573788052	1.09244678053913	0.773367493675674
Cla97C01G007100	-0.403301	-0.956769	-1.13843	2.24927598413873	-0.675503	0.856619161834028	-0.672935	-0.640806	-0.358721	0.305798825487767	1.07905885061204	0.355715073288863
Cla97C01G007150	-1.4338	-1.52592	-1.11842	-0.0973657	-0.13186	-0.191219	1.33847314882897	1.61976585687735	0.0264866481459934	0.405893624883421	0.785389181997634	0.322573778408069
Cla97C01G007180	-0.949139	-1.49359	-1.3724	0.826876572294891	-0.979236	0.106658319506265	0.983784981259596	0.294050848295661	-0.294888	0.433360093009391	1.30571659879792	1.13880665574341
Cla97C01G007190	-1.14647	-1.58934	-1.119	-0.336212	-0.486805	-0.315765	0.659745629723365	0.561970426664536	1.27091726094177	0.245489344901308	1.62147119006063	0.634004671143766
Cla97C01G007220	-0.223288	-0.379732	-0.00613574	-0.0539106	-0.300931	-0.300783	0.196366752027162	-0.0981772	3.05036785548215	-0.820997	-0.408421	-0.654359
Cla97C01G007260	0.436581794208776	-0.0373979	0.339429977262021	-0.425994	-0.528019	-0.488825	-0.443238	-0.13442	2.97116287284102	-0.563093	-0.563093	-0.563093
Cla97C01G007300	-1.44468	-1.3481	-1.11811	0.536280128619793	-0.751074	0.540642425672832	0.0589939772182668	0.255985407571425	-0.385106	1.21837522239145	1.34218384359395	1.09460311940905
Cla97C01G007340	-0.470199	-0.41862	-0.0226224	-0.585197	-0.542726	-0.49967	2.98656196224004	0.670998405034271	-0.131644	-0.281678	-0.378691	-0.326513
Cla97C01G007350	-0.800934	-0.224087	-0.433445	-0.434799	0.122789170235806	-0.491334	-0.109326	1.02384200327067	2.80552174986872	-0.58012	-0.543089	-0.33502
Cla97C01G007360	1.24336	1.57560651178489	1.14389441414109	0.0224307322934924	1.05713887446962	-0.0140163	-1.23311	-1.04602	-0.660256	-0.792151	-0.761747	-0.535131
Cla97C01G007370	-1.03043	-1.18306	-1.24351	0.0573209517896535	1.45640434142532	-0.18968	0.267155299658136	-0.104445	2.12637226086757	-0.241368	0.330933259117659	-0.245691
Cla97C01G007400	-1.03872	-1.88188	-1.13179	0.444897182191309	0.0262263462415749	-0.725434	1.35435123304755	1.34071539226633	0.494366845978579	0.181212278847734	0.352579957356537	0.583469473610858
Cla97C01G007420	-1.12055	-1.55357	-1.53014	0.440805982300392	0.143420022192931	1.34490344078028	0.0821318574493062	0.27725328036292	-0.412149	1.29265844983945	0.0148869709662852	1.02035597743434
Cla97C01G007460	-0.596879	-0.962223	-0.903714	1.27420138288128	-0.0279409	1.25757	-0.880407	-0.974662	-1.07579	0.966196308131738	1.08253481855003	0.841115485859668
Cla97C01G007470	-0.825354	-1.18855	-0.878008	0.345717120009166	-0.352273	1.26765467165371	-0.0510536	-0.0322835	-1.6057	1.17830769880525	1.17383528480771	0.967707394356797
Cla97C01G007540	0.257991262535426	2.53553742378673	1.25472630390195	0.0931534210828493	-0.270573	0.0541575058990396	-0.42367	-0.567995	-0.883181	-0.966273	-0.687081	-0.396793
Cla97C01G007580	-1.49677	-1.59967	-1.4916	0.358442124605442	0.0335606298374462	0.0839887478181219	0.203581260513123	0.299025701472031	1.4185462912973	0.873151243748129	0.839732539613102	0.47801905003806
Cla97C01G007590	-0.0439768	-0.527659	-0.344764	0.166523466463909	-0.663479	-0.19268	-0.23926	-1.03619	-1.50248	1.50247839078073	1.82702019647273	1.05446606340813
Cla97C01G007630	-0.59029	1.52168430447566	0.414499427788308	-1.02348	0.751331280914363	-1.03575	-1.00134	-0.557127	-1.11718	0.451269620431124	0.690358215482856	1.49601341717285
Cla97C01G007645	0.13307477099669	-0.323162	0.10203189384153	-0.262132	-0.215391	-0.420529	-0.419227	0.0500580688235101	3.06893510706609	-0.57122	-0.57122	-0.57122
Cla97C01G007720	1.96884017610802	0.972265788758452	0.556880235332961	-0.402144	0.954572288042992	-0.207891	0.0758190255414292	0.181426636972833	-0.687972	-1.28227	-0.659499	-1.47003
Cla97C01G007730	-1.27234	-1.6569	-1.35335	1.32675203282678	-0.30704	0.975330166637137	-0.314256	0.381621928037291	0.70097307649301	-0.0650257	0.834574411771994	0.749654353364069
Cla97C01G007790	1.02491079951649	0.357277964818417	1.6037547709111	-0.0766964	0.214123772708887	0.106521613738949	-0.910868	-0.116057	1.4059744805917	-1.32671	-1.17602	-1.10621
Cla97C01G007820	-1.09889	-2.03355	-1.15322	0.000247360017368169	0.0769872718812656	0.0963026574475588	1.7149562937438	0.777518854020526	0.413057629917118	0.628690699977702	0.418492107129666	0.15939764502459
Cla97C01G007850	-0.416812	-0.715469	-0.571025	-0.139764	-0.273764	-0.299607	-0.358081	0.34652553622993	3.04987837683721	-0.407879	0.0729050825459859	-0.286907
Cla97C01G007870	-1.52079	-1.61613	-1.39657	0.168418884943912	0.0118452148523154	0.0380803364423968	1.25269118101596	0.917705028843298	0.318760691760112	0.301951220917605	1.16784969721065	0.356191971963698
Cla97C01G007890	-0.651762	-1.30665	-1.13738	0.167698192636222	0.0261591827222891	-0.258063	0.358825236964263	-0.192231	-1.15434	1.33545598055151	1.75450032276327	1.05778714035096
Cla97C01G007900	1.06800547740947	1.07088792841089	0.193773606993372	0.839192442273492	1.43840280595006	-0.357047	-1.49666	-1.39174	0.519455503838935	-0.910156	-0.598168	-0.375949
Cla97C01G007930	0.374410558587663	1.40278178908811	1.2471506760999	-0.430504	-0.291314	-0.831956	-0.0215785	-0.242701	1.80615200652847	-1.03894	-0.872773	-1.10073
Cla97C01G007940	-1.11136	-0.938042	-0.654624	-0.280416	-0.676532	-0.347814	2.10423475573406	1.68511214168159	0.568380873815847	-0.275024	0.218276364261436	-0.292194
Cla97C01G007950	-0.500927	-0.500927	-0.500927	-0.500927	-0.500927	-0.500927	0.402167284981713	1.11407585300998	2.74336846491518	-0.252195	-0.500927	-0.500927
Cla97C01G007970	-0.438539	-0.524329	-0.61987	-0.724622	-0.824067	-0.837054	0.758851991013258	0.795352163004378	2.60776504544416	-0.429626	0.223810962785478	0.0123261059733834
Cla97C01G008000	0.664680970825514	2.33053536921065	1.31109677577738	-0.636093	0.317727298375188	-0.401961	-0.120845	-0.52312	-1.12832	-0.501817	-0.838953	-0.47293
Cla97C01G008010	1.39110350285457	1.15469872939388	1.32061342732841	-0.17111	0.856948613469295	-1.19133	-0.00256544	-0.108052	-0.0464001	-1.52914	-0.679185	-0.995587
Cla97C01G008020	-1.15178	-1.78164	-1.47128	-0.0701945	-0.181184	-0.223812	1.2144150514582	0.608894958324516	0.65005117371207	0.686983708255886	0.741079568767552	0.978462418266541
Cla97C01G008030	-0.631621	0.785845286179039	0.721785083983874	0.207480083111408	-0.354106	-0.141767	-0.401407	-1.04919	-1.55703	0.992118533329815	2.05260088518687	-0.624714
Cla97C01G008130	0.657002258562193	1.26170919015913	0.83858797062771	0.295755391637066	1.68717165722101	-0.106338	-0.885786	-1.65054	0.109809176350041	-0.429285	-1.03368	-0.744405
Cla97C01G008140	-1.37162	-1.55425	-1.27298	-0.137244	0.7046845334695	0.294529709144397	0.326715112867463	-0.193542	1.91447296635898	0.70884995560187	0.286724301613786	0.293660238770138
Cla97C01G008190	0.849331394244815	1.66172451975587	0.743025372493689	0.310741459474903	1.55070180700284	-0.194782	-1.25003	-1.00856	-0.622706	-0.701698	-0.479999	-0.857749
Cla97C01G008200	2.04202492215166	1.10366775475093	0.291876355358396	-0.402232	0.207728385526815	-0.00637406	-0.636498	-0.678524	-2.10131	0.140403753751682	0.120551526509058	-0.0813165
Cla97C01G008210	-1.4984	-1.5029	-1.11938	0.25375810185042	1.34630723224852	0.837833283733533	-0.363742	0.594615293095083	0.186570965763229	-0.41296	0.307826900130589	1.37047113883507
Cla97C01G008230	0.0354791827415253	0.235470749779992	1.73263797861058	-0.429364	-0.00598923	-0.611381	-0.161027	1.38538039009416	1.22795468923693	-1.07143	-1.01147	-1.32626
Cla97C01G008240	-1.50212	-1.079	-1.02984	0.882486231503229	1.16965909704599	0.321988069603374	1.06986467384472	0.448141768401189	1.37193885376814	-0.824051	-0.31999	-0.509083
Cla97C01G008250	-1.14577	-1.62378	-1.40204	-0.221197	-0.348493	-0.162981	1.53951718062395	0.491321330362252	0.839495399124645	0.844495174651959	0.869551175257344	0.319885720707902
Cla97C01G008300	1.46429156485458	2.02720132678117	1.11314858529218	-0.948775	-0.657534	-1.01239	0.245692478615493	-0.286745	-0.676498	-0.332267	-0.489786	-0.446339
Cla97C01G008330	-0.358847	-0.613504	-0.233375	-0.187036	-0.539009	-0.149427	0.0846523298584937	1.03599673473672	2.80395968370981	-0.625076	-0.701366	-0.516968
Cla97C01G008370	-0.871996	-1.68326	-1.36394	-0.0520365	-0.353652	-0.271294	0.188433159464339	0.87730531251405	0.00462371865414988	0.680059529866941	1.30515547737149	1.54060025198431
Cla97C01G008380	-1.32129	-1.02662	-0.880987	-0.160462	-0.47086	0.867780854926512	-0.195664	0.00743309979733403	-0.819663	1.58905510799727	1.58058822501374	0.830693127953052
Cla97C01G008400	-1.43692	-1.53854	-1.57227	0.809426832256644	0.142882565183443	-0.0441084	0.949549816827815	1.42616111947028	0.358474331408423	0.50208880614103	0.0988701761548151	0.304380959233155
Cla97C01G008410	-1.54489	-1.69112	-1.41011	0.530790859856982	0.0438616438614261	0.413970897868408	1.3349575393068	0.878845553727186	0.278921309302409	0.00121341630700547	0.601265542719498	0.562295618884405
Cla97C01G008490	-0.0936468	1.38128745554035	1.61207	-0.865096	-0.826334	0.0152170064697515	1.08081551191073	-0.745326	-1.65116	0.426995714982819	-0.594431	0.259608102225054
Cla97C01G008520	0.261462949008459	1.42259438147384	2.15131801194857	0.0783290027682637	-0.132548	-1.25201	-0.968399	-0.0033518	-0.627011	-1.0168	0.443136565111128	-0.356717
Cla97C01G008530	1.84122764937557	0.444069688892361	1.1134551645033	-0.998818	1.39281280874389	-1.28475	-0.704996	-0.569083	0.057666762537162	-0.788452	-0.173076	-0.330055
Cla97C01G008540	0.674795871133548	-0.0495471	0.162634564775232	-0.983621	1.76228766460239	-0.658781	0.299686542450238	1.11051614231967	0.9206301594498	-1.20077	-0.61908	-1.41876
Cla97C01G008570	-0.214755	0.012155391727731	0.598319433415099	1.96004789462736	1.15887356308769	1.11365779234561	-0.832466	-1.01191	-1.25955	-0.260818	-0.609464	-0.65409
Cla97C01G008590	-0.921455	-1.87022	-1.48461	-0.329813	0.955199710204425	0.392629114993035	0.108632702934879	0.188327620801982	1.39876132522063	0.940608322219158	0.620674920625175	0.00126588939351
Cla97C01G008655	-1.51501	-1.61315	-0.966018	0.43645708186626	-0.489861	-0.0155065	1.24933292715304	0.0490680291486925	-0.00383865	0.680709377761267	1.49310039673852	0.694716694515436
Cla97C01G008660	-0.156737	-0.390651	-0.212276	-0.167527	-0.484372	-0.645751	-0.143644	0.381739272350597	3.05633027776266	-0.340181	-0.257928	-0.639004
Cla97C01G008670	2.56713827384236	-0.37815	0.511750127183511	-0.411177	0.0617048459576764	0.325260770762165	-1.0776	-0.625826	-1.401	0.211103426949507	-0.158532	0.375326841771143
Cla97C01G008675	0.599424462680041	1.39326122034541	2.20441564356167	-0.254465	0.232672952728737	-0.563972	-0.658833	0.0991446017576731	-0.0774073	-0.977971	-1.04426	-0.952014
Cla97C01G008700	0.364351749510282	2.1427027878886	1.66769893165077	-0.399644	0.374018525745794	-0.440913	-0.486517	0.0678249390398561	-0.643512	-0.816064	-0.965585	-0.864363
Cla97C01G008730	1.07692926499323	1.89621701504865	1.46589081087129	-0.920714	0.457749624628804	-0.228328	-0.859033	-0.127745	-1.00098	-0.243075	-0.859826	-0.657086
Cla97C01G008760	1.39732893307588	1.97258721598689	1.27234890234517	0.0122018889213036	-0.00605171	-0.122568	-1.01783	-0.797867	-0.706756	-0.61941	-0.758486	-0.625497
Cla97C01G008770	-1.27256	-1.60747	-1.44554	1.16791305460586	-0.43575	0.220547063440224	0.681120545926079	0.371093386194672	0.967575382117267	-0.321251	1.01295601859197	0.661360942888114
Cla97C01G008790	1.33298998240344	0.124302923432801	0.0265232084929141	-0.305454	-0.902787	-0.826039	-0.305109	1.12889463994471	2.09184147853212	-0.745038	-0.862677	-0.757448
Cla97C01G008820	-0.233875	-0.24502	0.883436959714389	-0.234607	-0.516494	-0.434036	-0.4056	-0.261522	2.93611591724428	-0.455409	-0.516494	-0.516494
Cla97C01G008840	0.421654631066049	0.845986756895558	0.176905420356243	0.332522468659393	0.891261242563193	-0.446618	1.03789568158083	0.261672705843519	0.804539761024605	-2.09827	-0.730289	-1.49726
Cla97C01G008850	1.27311532387805	1.7983371811218	1.54323953533444	-0.324216	0.501767466044076	-0.402512	-0.796505	-0.695945	-0.819742	-0.720323	-0.762423	-0.594794
Cla97C01G008860	2.42703574328688	1.39007403453641	0.664398104804303	-0.0904369	-0.132683	-0.646836	-0.76691	-0.3528	-0.493712	-0.719645	-0.644985	-0.6335
Cla97C01G008863	-0.402283	-1.36604	-1.2425	0.496613677021656	1.4875545131618	0.351571183450884	1.21092827942903	-0.354638	-1.22972	-0.472408	1.18538845783235	0.335540981064263
Cla97C01G008870	-1.47386	-1.45579	-1.11999	-0.154651	0.537553198607661	-0.360459	1.81798581303019	0.708894025041403	1.04830655433758	0.112982802609207	0.0383389964807367	0.300696465140983
Cla97C01G008875	-1.05902	-0.867515	-0.0577209	-0.706364	-0.152376	-0.478039	2.27814207807742	1.27621536658835	1.01170307194301	-0.393811	-0.347178	-0.504036
Cla97C01G008880	2.51248970632062	0.521784178737657	0.474710245627523	1.07738237637848	-0.18931	-0.373397	-0.615351	-0.771709	-0.641264	-0.754872	-0.366113	-0.874351
Cla97C01G008900	1.25072964913196	0.107895102911296	-0.553622	-0.397466	-0.488968	-0.55486	0.54873556614665	2.55557306525628	-0.541438	-0.659797	-0.790994	-0.475787
Cla97C01G008910	0.237663125022877	0.974272638600718	-0.00356653	0.255587034199096	1.41468374605642	1.57646127721207	-0.730501	-1.09301	-1.24558	0.493217189030729	-1.21676	-0.662459
Cla97C01G008920	3.08968293658283	-0.409982	0.100335944289081	-0.397959	-0.417825	-0.490104	0.0992372745251841	-0.00400031	-0.55134	-0.304513	-0.212851	-0.500682
Cla97C01G008950	-0.139024	1.70445137540624	1.61253194883912	0.444535564261191	0.552506611839855	0.330649690341595	-1.37458	-1.08741	0.235946704065867	-0.80634	-0.734502	-0.738764
Cla97C01G008970	-0.0870413	0.0411995727933072	-0.00529245	1.37373929357945	0.227536658326076	1.68733272847401	-0.164081	-1.50277	-1.92289	-0.197347	0.401198963940243	0.148413181589144
Cla97C01G009000	2.18280606946493	0.47590176410882	0.597960997773077	-0.278367	-0.467604	-0.59078	0.281690828300084	0.00845793495778462	-1.83324	-0.944615	0.790094886072854	-0.222307
Cla97C01G009010	2.53456704679648	1.01492905775573	-0.00189604	0.14688613989128	-0.202505	0.0156175745663842	-0.595575	-0.69213	0.476034014437253	-0.895087	-0.901315	-0.899525
Cla97C01G009050	-1.32511	-0.692375	-1.22032	-0.0801097	-0.83551	-0.0786327	-0.0611665	0.624671573241852	2.09477241134183	0.952704713450648	0.894615517467859	-0.273537
Cla97C01G009060	-0.576411	0.0441495390646734	0.533250030146757	-0.593634	0.209323003661517	-0.869574	0.422155270495062	1.13063313706132	2.3346194435618	-0.810057	-0.88425	-0.940205
Cla97C01G009110	-1.31779	-0.403854	0.287537482721554	-0.347368	0.178764062128014	-0.291028	1.04871977342695	1.24822584692926	2.00181160126813	-1.13372	-0.531288	-0.740009
Cla97C01G009120	0.798322205604946	1.3635656678922	0.089449973053234	1.37772782046857	0.988233496359454	0.0853511510130531	-1.46915	-1.4247	-0.628486	-0.963027	-0.3076	0.0903075559299616
Cla97C01G009170	-1.41928	-1.4365	-1.44623	-0.0644977	0.282472345918616	0.109890336958346	1.13219589085808	0.566751872078917	1.6288721033871	-0.250821	0.368346823875434	0.528795721601815
Cla97C01G009260	0.546024994475643	1.57772161202856	1.09628537237988	0.730429448387864	0.663349880422306	0.501841148398999	-1.64756	-1.16213	-0.223332	-0.865128	-0.909516	-0.307984
Cla97C01G009300	0.688408659842401	2.0747769216014	1.8000219152496	-0.336721	0.137599765967763	-0.472631	-0.595564	-0.385756	-0.693417	-0.768882	-0.692339	-0.755498
Cla97C01G009310	1.13057161778507	0.596866817908017	0.795255969996009	-1.48013	-0.630355	-0.665519	1.73464424919484	0.345630130290659	-1.29149	0.546431265993873	-0.64547	-0.436443
Cla97C01G009400	0.679251999153649	1.70617566144326	-0.54409	0.1991283657397	1.03320755476149	0.490571762900265	-1.35107	-1.69757	-0.756827	-0.358721	0.744472235098991	-0.144534
Cla97C01G009410	2.56921556851823	0.511092980043286	0.262860473844051	-0.645044	0.459351417388731	-0.0657427	-1.13647	-1.24064	-0.76935	0.113067751929614	-0.0173059	-0.0410386
Cla97C01G009430	-0.456074	1.7061566211221	2.19025087209308	-0.791773	0.54127292956086	0.058031304105658	-0.786502	-0.495303	-0.865773	-0.0822043	-0.403918	-0.614165
Cla97C01G009490	-0.444261	0.903823045529044	-0.348418	1.30767882176548	0.296586795151001	0.231964271356774	-1.74152	-1.67014	-0.676432	0.844717164033578	0.348491455871608	0.947501707888387
Cla97C01G009510	2.71564593054112	-0.335935	-0.229901	-0.195506	-0.278336	-0.201357	0.0900239820480399	-1.09441	-1.31042	0.577281376744216	0.21039939276948	0.0525154190578961
Cla97C01G009540	3.05969199598761	-0.105722	-0.323717	-0.327719	-0.247527	0.129131974589216	-0.763771	-0.664836	-0.480092	-0.264222	-0.0806187	0.0694005104309683
Cla97C01G009550	1.96624485303292	0.58383863163807	0.981973180182457	0.00760467471221013	0.38472482596124	-0.422462	-0.161261	0.928601546520809	-0.969758	-1.10548	-1.24617	-0.947851
Cla97C01G009580	-0.497051	1.65618658470524	2.11168	-0.750312	-0.637064	-0.681334	0.365234420604687	0.514562896711584	0.167997158684017	-0.74431	-0.708139	-0.797447
Cla97C01G009590	1.72800332191953	-0.574142	-0.607345	-0.125839	-0.821789	-0.832009	2.10782522725571	0.21772169293066	0.606958790842827	-0.336545	-0.556064	-0.806776
Cla97C01G009640	2.52134326522904	0.236460376907224	-0.0159378	0.0537405191246192	-0.665573	-0.466574	1.15411874227668	0.06161541122461	-0.166656	-0.685853	-0.880272	-1.14641
Cla97C01G009650	1.04721806110243	-0.29621	0.327745608192066	0.0390226696589261	-0.452664	-0.81776	2.30918282979608	-0.443809	0.937508224141472	-0.648669	-1.02201	-0.979556
Cla97C01G009660	0.826460524998156	0.75586185695785	1.1793936349407	0.342214530381941	-1.19618	0.518953536071412	-1.06519	-0.0742757	-2.19738	0.623491326939985	-0.120292	0.406930912579746
Cla97C01G009700	-1.03713	-1.46509	-1.32897	-0.0464709	-0.718309	0.28708672426505	1.63932339054717	0.540540547314273	1.02639294574807	1.0695622233929	0.35828744458398	-0.325217
Cla97C01G009710	-0.678482	-0.0892602	0.104483217563235	-0.514183	-0.121017	-0.00660983	-0.370723	0.321632686306438	3.00569988477516	-0.407207	-0.506866	-0.737469
Cla97C01G009720	1.43927621455398	0.610764501387336	1.67298730556818	-0.338595	-0.734296	-0.963874	0.0477554154282896	0.490741021243308	0.809384260916621	-1.36369	-0.733724	-0.93673
Cla97C01G009730	-1.15459	-0.912052	-0.83397	-0.731644	-0.06255	-0.00566202	1.85400744733595	0.829151933337393	1.74714358417603	0.0816200881062515	-0.614394	-0.197057
Cla97C01G009740	-0.854466	-1.03789	-0.934099	-0.53341	-0.343059	-0.459859	2.3709630749037	1.13311286503022	0.833546081016572	0.0869798972148176	0.0485304998279192	-0.310351
Cla97C01G009750	-0.887993	-0.805589	-1.13648	1.62703187086788	0.549455054264136	1.04380878561166	-1.46945	-0.330388	0.878483446981292	-0.514926	0.0872450294629617	0.958803304666486
Cla97C01G009760	0.270346518146774	-0.046218	0.789318974698864	-0.221251	-0.542515	-0.671773	-0.371984	0.264502859705794	2.75145	-0.544838	-0.72595	-0.951084
Cla97C01G009770	-0.85224	-1.12842	-0.902654	-0.45155	-0.199334	-0.529395	2.58132649227233	0.912713506709457	-0.0680664	0.0837076924634922	0.289907029682344	0.264006028321196
Cla97C01G009800	0.793491974949001	0.989423649861554	0.34578960303557	0.571335726911157	-0.119963	-1.28909	0.874779708105164	0.770636947651071	0.795506845470117	-1.17128	-1.84023	-0.720401
Cla97C01G009840	-0.596233	0.673685459196973	0.217812092055648	-0.611008	-0.35401	-0.829691	1.93266237044502	1.42586357165128	0.810159980582979	-1.07978	-0.568433	-1.02102
Cla97C01G009910	0.148108878641636	-0.189952	-0.84564	0.672268274153392	0.48959383569374	-0.541675	1.81226768305925	1.48198772931297	0.262511662214264	-1.26934	-1.15256	-0.867566
Cla97C01G009930	1.84106372444026	1.61791369346242	1.03575140296988	0.422212339686572	-0.0769617	-0.676856	-1.00981	-0.742813	-1.01566	-0.333047	-0.536628	-0.525168
Cla97C01G009970	-0.964781	-1.41707	-1.60349	-0.32674	0.246675879110747	-0.193083	1.74693912206643	1.22589553635315	-0.103038	0.473604761377077	0.653562321041745	0.261514893843201
Cla97C01G009980	1.21332860868158	1.77420715521704	1.44882189993852	-0.528715	0.718420994511691	-0.528509	-0.444559	-0.266884	-1.06102	-0.778907	-0.84124	-0.704949
Cla97C01G010000	1.90945005532915	-0.00337424	0.819619185891009	-0.0368223	-0.750984	-0.293015	-0.531098	0.116755745792618	1.69283721710363	-0.859595	-1.05581	-1.00797
Cla97C01G010030	-0.950566	-1.11699	-1.47599	1.32870531422063	0.0616081119939829	0.0200396251362404	-0.263648	-0.337068	-0.604119	0.915230221672689	1.74984784437318	0.672949084609444
Cla97C01G010040	-1.54791	-1.59973	-1.25834	0.244220266770209	-0.171098	0.285641081386271	1.74628414550958	0.788466602495474	0.531737951047362	0.284576992180778	0.430749912067871	0.265404325925687
Cla97C01G010050	-0.981205	-1.62685	-0.951947	-0.226038	-0.531189	-0.0223052	1.9198320167035	0.742418917016907	-0.398293	1.08552692003943	0.70309109507695	0.2869615437831
Cla97C01G010060	-0.7793	-1.01699	-0.698901	-0.736758	-1.09385	-0.671994	0.664517136468723	1.46359616079708	0.874421856592118	0.449757431769322	1.75615729626093	-0.210652
Cla97C01G010070	-1.4384	-1.03416	-1.36374	-0.680547	0.146718710763214	-0.474255	1.31256151022284	1.3810476331496	0.526114184197729	0.0398789354811439	0.539480563545473	1.04529039070335
Cla97C01G010090	-1.49013	-1.44632	-0.995791	0.432789085578108	-0.0822857	0.513091937985848	0.0830876639593122	-0.789019	0.0615892989525381	1.24334008705362	1.30545126877323	1.1642022949081
Cla97C01G010100	-0.924334	-1.62651	-1.69608	0.629303613041561	0.0225948252294297	0.46372713656158	-0.0803918	-0.538115	0.969160819594681	1.16015863470054	1.05267100014627	0.567816518841314
Cla97C01G010110	1.00009416250008	-0.12396	-0.347607	-0.517577	-0.54503	-0.612621	0.850700705427513	2.61569810403964	-0.635647	-0.584475	-0.61146	-0.488116
Cla97C01G010120	-0.43043	-1.54458	-1.11081	-0.38364	-0.0388785	0.315493029191082	1.95997350174568	1.39677824462354	0.869914318542936	-0.262859	-0.260254	-0.510713
Cla97C01G010150	-1.11625	-1.05854	-1.35147	-0.1684	-0.298491	0.185857661900668	0.922387627526888	2.3615709968775	0.298668853679855	-0.147303	0.0325384651737678	0.339436750870171
Cla97C01G010160	0.872563164773089	0.118286910687035	-0.103079	0.198582977968802	-0.689503	0.52595260826756	-0.0904629	-1.02911	-2.25305	1.73045568761168	0.245978745589608	0.473380886960629
Cla97C01G010190	-1.179	-1.41522	-1.38044	0.952182900457656	0.253910749774557	0.35838583637511	-0.612481	-0.562412	0.535822173103373	0.65901592473199	1.60285572973673	0.787373134490192
Cla97C01G010220	2.31373243202119	0.670147852334812	0.619217846703355	0.596752807571346	0.605646108370214	-0.315947	-0.64333	-0.253896	-0.440871	-1.12318	-1.0238	-1.00447
Cla97C01G010230	1.91215708258677	0.521453302501213	0.842480831544361	0.96231192787491	0.749417589634157	0.172398491038187	-0.438667	-1.19937	-0.613029	-0.864975	-1.03516	-1.00902
Cla97C01G010240	1.3699772859375	0.67996412180243	0.486655134886571	1.20920630592654	0.525710605163651	0.974030251136266	-1.22887	-1.33237	-1.35567	-0.536035	-0.31857	-0.474031
Cla97C01G010260	0.844494170089974	2.26589453053098	1.09284817945893	0.427084130395698	-1.0559	-0.138412	-0.616347	-0.00620181	-1.11695	-0.741546	-0.54224	-0.412728
Cla97C01G010270	0.447159224934457	1.21158236284148	1.48186954780279	0.179977429607454	0.855512845607174	0.0283531927940992	-0.859436	-0.749071	0.747220839817008	-1.18956	-1.70088	-0.452729
Cla97C01G010410	-0.657616	-1.15343	-1.03564	-0.725755	0.307383034289394	-0.47477	2.07138442186523	0.951961994999571	1.38186847134083	-0.033552	-0.389473	-0.242363
Cla97C01G010450	1.15615917992534	1.11544437453235	1.02630527090399	-0.664665	-0.465971	-0.783788	0.199034994033651	0.736102232315977	1.16650908571805	-0.902022	-1.30688	-1.27622
Cla97C01G010470	-0.0799739	-0.554121	-0.323404	-0.751102	-0.751102	-0.0331272	1.18003677077361	1.71565067633186	1.85044693417591	-0.751102	-0.751102	-0.751102
Cla97C01G010500	1.59745118931535	0.133613122600251	0.64827300172447	0.0659177833670892	-0.363893	-0.32658	-0.781234	-0.647887	2.14905172931338	-0.89882	-0.602855	-0.973038
Cla97C01G010520	-1.18469	-1.33066	-1.08353	-0.444352	0.0191478709024932	-0.280234	1.88849281594484	0.450606711460969	1.52619519112968	0.4382376623167	-0.205366	0.206159628958234
Cla97C01G010570	-0.633139	0.666154303285193	0.307615189102062	0.67539464148486	-0.775564	0.719691250290528	-1.39618	-1.31465	-1.28353	1.21531865737713	0.789227635477288	1.02965706805404
Cla97C01G010580	-0.736262	-0.830803	-0.831398	0.778587189933454	-0.679093	1.60733477567456	-0.813481	-0.688771	-0.759578	1.7150510169528	0.665161120533236	0.573251544263891
Cla97C01G010590	0.189089356458296	2.20270155946115	1.3294169695839	0.00173951656139002	0.682544799948443	-0.179511	-1.00134	-0.543606	0.0476503766334593	-0.89892	-1.09428	-0.735483
Cla97C01G010645	-1.05945	-1.85841	-1.61051	0.614108949523789	0.551697529681155	-0.246656	0.787733118911594	0.0131173867264915	1.18793761362531	0.658947717101486	0.763112211450264	0.198372064413462
Cla97C01G010660	2.1121298435006	1.64864688876381	0.827549751485588	-0.415876	-0.229296	-0.762516	-0.415631	-0.508069	0.0806199443425399	-0.993629	-0.697633	-0.646297
Cla97C01G010670	0.268005925525442	0.502245513352885	2.0381632082588	0.843861664135391	0.630095353523117	0.686712784997593	-1.19721	-0.79759	-0.0770325	-1.14879	-0.780842	-0.967621
Cla97C01G010690	0.310924378283414	0.610248425346555	2.27323598406886	-0.609336	-0.395678	-0.415279	-0.357578	-0.235557	1.46462788015081	-0.912858	-0.868173	-0.864577
Cla97C01G010710	-0.863833	-0.648164	-0.688759	0.00430098624274112	0.831528480945558	-0.324787	0.109752920935087	0.0685098224769171	2.82078632199551	-0.510654	-0.466622	-0.332059
Cla97C01G010740	1.03302633864124	1.95346684941635	1.29810547246214	-0.251236	0.00308399725398925	-0.559999	0.109455275076874	0.248816603637651	-0.539656	-1.30215	-0.931442	-1.06147
Cla97C01G010780	0.16483908503102	-0.0247453	-0.145991	-0.304473	-0.612411	0.240408825037666	0.723643643891511	-0.499107	2.79702839129297	-0.820017	-0.797302	-0.721872
Cla97C01G010800	-1.56021	-1.81859	-0.936165	0.265943760067821	-0.34208	0.138305467421771	0.49004275766782	1.01673121354675	0.0986758771852096	0.399068997106413	0.804052459476234	1.44423018921104
Cla97C01G010830	-1.2803	-1.48581	-1.16519	0.243611917922958	-0.0730645	-0.553468	1.13793622573626	1.73590529969797	0.972063956593852	0.373251405154409	0.164768041476185	-0.0696948
Cla97C01G010840	-0.59345	0.648747879190567	1.33507503903865	0.927142011153927	0.0500854928691183	0.16377534742277	-0.949657	-0.119552	1.74804422949312	-1.3807	-0.95895	-0.87056
Cla97C01G010880	-1.47437	-0.284014	-1.10025	-0.367847	-0.158835	-1.26357	0.778273155119777	0.463417707624227	-0.388249	1.31791262106587	1.25769654919021	1.21983065774019
Cla97C01G010900	-0.369422	-1.65493	-1.73506	1.72804743615742	0.199261686646216	0.510237510707112	-0.260197	-0.659442	0.697476595407826	0.429853019081475	0.686670150275324	0.427508060409174
Cla97C01G010920	-0.0447687	0.531228592041707	1.65141338568983	-0.540937	-0.926841	-1.86361	0.0704746116119269	-0.33546	-0.635212	0.94131244147529	1.38020791710248	-0.227808
Cla97C01G010940	0.89267451560104	1.73973417407917	1.93240840929051	-0.137957	-0.463637	-0.291576	-0.881069	-0.499389	-1.04067	0.105055370091246	-0.471933	-0.883636
Cla97C01G010950	1.20806335657808	1.22639067545226	1.16429156791728	0.490603197921846	0.813994048174445	0.285387044521108	-1.39449	-1.04864	-1.41095	-0.358363	-0.320484	-0.655797
Cla97C01G010960	-0.206065	0.243624328851174	0.3177451928413	0.999160334582549	1.4950113293088	0.817661599170018	-1.47827	-0.887921	-1.83335	-0.270524	0.114353974426184	0.688578001378161
Cla97C01G011000	0.81249089964757	1.7621547725781	1.08445427858812	-0.17376	1.36111458045808	-0.581694	-0.543952	-0.549005	-0.0624413	-1.13026	-0.976657	-1.00244
Cla97C01G011030	-0.875519	-1.71537	-1.76394	0.339748088572715	0.0706408203808179	1.02982594515001	0.017882391383089	-0.281732	0.285418827267519	1.12624529944613	0.947226683797103	0.819573601476888
Cla97C01G011110	2.73338604827015	-0.0979309	0.29247960983281	-0.455159	-0.522393	-0.122147	-0.594928	-0.616394	-0.976813	0.992010178660573	-0.498498	-0.133612
Cla97C01G011130	-0.213656	-0.33501	-0.0722857	-0.46452	-0.157215	-0.603299	1.11519154087513	1.55087331589666	1.98757671017121	-0.940223	-0.98584	-0.881595
Cla97C01G011140	0.592698543925457	0.976173166467102	0.478083391220722	1.19856686661807	0.73409465491962	0.617115712880618	-0.315819	-1.69665	0.709420094762455	-1.18194	-1.09181	-1.01993
Cla97C01G011160	-1.11527	-1.16149	-0.839461	-0.69757	-0.312274	-0.45757	2.26550081058608	0.979384255028581	0.0127796920153659	0.758075477688769	0.485398528439167	0.0824898377732633
Cla97C01G011170	-1.13803	-1.20254	-1.11684	-0.879497	-0.147184	-0.291692	1.95433103670375	0.478852819496729	1.30423296460353	0.293009655397896	0.278311022256774	0.467050161869335
Cla97C01G011180	-0.695739	0.167672358458167	0.498129727687561	-0.639623	-0.600532	-0.799603	0.30558939708368	1.80502526145209	2.0167802691957	-0.678256	-0.699988	-0.679457
Cla97C01G011200	0.436123101758856	-0.894855	0.0850458429663923	-0.784664	-0.423341	-0.567054	1.92011578615294	1.75886511466951	0.435338027643174	-0.734561	-1.17142	-0.0595901
Cla97C01G011240	0.415043105399264	0.179806709474675	1.28233302383295	-0.712036	-0.831054	-0.71685	-0.33534	0.647624954112139	2.27914044715764	-0.800537	-0.905166	-0.502966
Cla97C01G011260	1.11772631149975	0.802506949629466	-0.306523	-0.903652	0.614268877211366	1.09630151207924	-1.31851	-0.657175	-0.943115	-1.34308	0.750162977191773	1.09109412628423
Cla97C01G011330	1.36290415758076	1.73053518716439	1.69094042729177	-0.175481	-0.224909	-0.488855	-1.03992	-0.672746	-0.961145	-0.446745	-0.314109	-0.460464
Cla97C01G011340	0.497981359860813	1.47004591901405	1.13045	0.636652491179609	1.06820389886682	0.137016008767747	-1.43241	-0.945035	0.240374773332154	-1.14261	-1.00463	-0.656045
Cla97C01G011350	-1.25958	-1.59879	-1.67023	0.162393480823265	0.00817198923948722	0.359959269637799	1.45250292485143	0.860688734876175	-0.0830924	0.65902954674675	0.604381875679803	0.504567492648335
Cla97C01G011360	1.43925778917447	1.0645832066771	0.738198484951098	0.192898778069917	0.914549957846904	-1.19691	-0.313326	0.266870258513057	-1.89748	-0.770434	0.273159496298791	-0.711368
Cla97C01G011380	-1.21388	-1.11724	-1.08735	0.460467951674042	0.0398942627539839	-0.176209	0.178427151711791	0.927159899516732	2.41684682861221	-0.300236	-0.164744	0.0368705158288936
Cla97C01G011390	-0.310416	-2.02871	-1.45824	0.602584149640693	0.848118326302658	1.28723189874948	-0.489056	0.0681097917369922	1.13599757313203	0.323346226189525	-0.365687	0.386719860893089
Cla97C01G011430	-1.38146	-1.73159	-1.42872	0.362502328363608	0.299566009828286	0.327738946557221	0.62110125785132	-0.0652957	-0.0937753	1.29516712875239	1.03250471822574	0.762255276788286
Cla97C01G011450	-0.442531	-0.981019	-0.754603	-0.93346	-0.619742	0.156564703483598	1.35252374473949	0.278132823237277	2.41885543140251	0.130581033330528	-0.434208	-0.171094
Cla97C01G011470	3.07546995815339	0.0742715376242552	-0.203631	-0.480506	-0.454342	0.0763010904821534	-0.326714	-0.506015	-0.671255	0.0705402402288299	-0.424732	-0.229388
Cla97C01G011520	0.0845891480460064	-0.280811	-0.141436	-0.30464	-0.421547	-0.421547	-0.392803	0.0190551044112551	3.12378183243661	-0.421547	-0.421547	-0.421547
Cla97C01G011530	2.21519271533688	1.14894812806441	1.28501774058487	-0.0837117	-0.0907867	-0.406228	-0.702934	-0.4586	-0.712998	-0.909392	-0.446643	-0.837864
Cla97C01G011560	-0.512246	-1.26779	-1.26323	0.419855674981735	0.0124460308347204	0.512965430611652	-0.67977	-0.482119	-0.832258	1.57323	1.43310888512705	1.08580602745935
Cla97C01G011570	-1.19603	-1.50561	-1.42951	1.53168134037756	0.361237379596438	0.87030619388997	0.285909640668878	-0.624205	1.16959996801294	-0.0291792	0.171251974906547	0.394545389657506
Cla97C01G011610	-0.768874	-1.34628	-0.713825	0.12662740241124	-1.21913	-0.513522	0.24474794448547	1.16721801275684	1.67246432513674	0.985155275638481	0.912114851552926	-0.546696
Cla97C01G011670	-0.426048	-0.530988	-0.447332	-0.20253	-0.683042	-0.50714	0.422666836785958	1.16176640188235	2.69616437839546	-0.334891	-0.607468	-0.541159
Cla97C01G011740	0.473788537696546	-0.125407	0.292905230905783	-0.272203	-0.857102	-0.517898	-0.285758	0.815235553979174	2.68469287756943	-0.843198	-0.699167	-0.665888
Cla97C01G011750	-0.751846	-1.25746	-1.67573	0.117099176081968	0.326747014896653	-0.64	1.73989895411848	1.09555356241987	0.581900026545286	0.102177163721891	0.841682196472964	-0.480026
Cla97C01G011780	-1.78662	-1.38075	-1.2742	-0.0381952	0.650569973087152	-0.427584	1.00794363210816	0.979134990413698	0.199356037854035	0.338358456169622	1.01032174404333	0.721657749937442
Cla97C01G011800	-1.43703	-1.4829	-1.45703	0.277481606309688	-0.158049	0.21139434674305	0.578386812339057	0.503646615338599	-0.30929	1.02461517126089	0.804881493060978	1.44389365510779
Cla97C01G011820	1.44842118666823	-0.519196	0.530660562627468	-0.156325	0.110072818339953	-0.0402854	0.279790591779549	1.4693028986539	0.85037812381341	-1.13287	-1.55489	-1.28505
Cla97C01G011840	-0.0907037	-0.918505	-0.66245	0.282110320154495	-1.01815	0.806696439492855	-0.567367	-0.145556	-1.46307	1.79788471218421	0.623632095278976	1.35548015767547
Cla97C01G011850	2.23271045384607	0.763500893842822	0.466108753155258	-0.155072	1.21844121946156	-0.288195	-1.09821	-0.667717	-1.02978	-0.136778	-0.794841	-0.510169
Cla97C01G011860	-0.457784	2.04512438643683	0.932552383697839	-0.48583	-0.00208084	1.02452822566349	-1.10637	0.41132139504191	-1.2421	-1.22748	0.0983941431526342	0.00973165013393005
Cla97C01G011870	-1.05311	-0.899373	-0.590623	-0.214361	-0.676162	-0.480055	-0.471082	-0.0548718	-0.251393	1.89676116911999	1.72107390326724	1.07319045145029
Cla97C01G011880	2.36068509930666	-0.800259	0.426769276968585	0.753007962884409	0.800380204393183	0.241678754136203	-0.970633	-0.929727	-0.791177	-0.522943	-0.769403	0.201619817192611
Cla97C01G011900	-0.74957	-1.77968	-1.34522	0.0599177608801404	0.36181439869326	-0.793008	1.41251625113439	1.23575325210953	1.00000271300936	0.309871050785873	0.00551877327556076	0.282081611079342
Cla97C01G011910	-1.36669	-1.1718	-1.15009	0.277317004212092	0.0859451610368986	0.00819233543443936	0.74910995573627	1.46398652709533	1.84812676098874	-0.415451	-0.112498	-0.216145
Cla97C01G011920	-0.737819	0.879934010835815	0.90300078653372	0.650932850617217	1.20981247288709	1.32792057598851	-1.72187	-1.12128	-0.87557	-0.413285	0.10799379968795	-0.209771
Cla97C01G011950	-1.25928	-1.38145	-0.997977	-0.571752	-0.528994	-0.25826	1.67172872202816	0.519595712065079	1.3825574620397	0.693680926150335	0.127855783373847	0.602293675893134
Cla97C01G011960	-1.37798	-0.515658	-0.344681	0.529810426431939	1.12270707915807	-0.0789354	-0.516917	0.0343875979597045	2.49809396679845	-0.469141	-0.601195	-0.280493
Cla97C01G011990	-0.882361	-0.882361	-0.882361	-0.882361	-0.882361	-0.882361	0.575845114893667	0.527930476238628	0.380489391396367	1.45565634587355	1.76166347037652	0.59258390398143
Cla97C01G012000	-0.808867	-0.808867	-0.808867	-0.808867	-0.808867	-0.808867	0.174986114294867	0.19651797578802	0.0479608822840381	1.45747033643228	1.96224708772682	1.01401855720195
Cla97C01G012020	2.28471308134574	-0.213756	-0.149226	-0.967298	-0.679052	-0.784193	1.43364136171903	-0.967298	0.35965349458569	0.456980815914797	-0.197942	-0.576224
Cla97C01G012120	1.29518253452083	2.01831852317178	1.51288892359263	-0.514015	-0.0654838	-0.40726	-0.810948	-0.66019	-0.626543	-0.645619	-0.652714	-0.443617
Cla97C01G012150	-0.126118	-0.464476	0.338849597893297	-0.184112	-0.0100435	-0.523569	-0.606999	0.505114408580732	2.9218193343847	-0.459152	-0.640425	-0.750887
Cla97C01G012190	1.57237915491022	-0.145933	0.246028537148069	-0.929855	-0.808342	-0.900493	0.620429758457663	1.26351844585648	1.48259968702336	-0.855257	-0.850816	-0.694259
Cla97C01G012210	-1.21987	-0.916536	-0.248577	-0.761142	0.0600029431585823	-0.731236	2.25430309049163	1.00256428407637	1.13562212013747	-0.172578	-0.151389	-0.251162
Cla97C01G012220	1.48893537141521	1.86438695146528	1.52024494951253	-0.497023	-0.0554222	-0.42906	-0.724701	-0.728723	-0.728034	-0.579855	-0.566141	-0.564607
Cla97C01G012250	-0.731216	-1.49122	-0.867302	0.0233504800690382	0.118896718623652	0.156245803060519	1.6664730614163	0.611278839290939	1.9093041896004	-0.509072	-0.413886	-0.472855
Cla97C01G012270	0.314055454407614	0.120238577075692	0.0542192860225523	0.458987872800318	0.731770932459266	-1.10749	1.15656576026643	0.769467627167706	1.32500756105855	-1.13496	-0.940527	-1.74734
Cla97C01G012280	0.0163347414197068	-0.705822	0.0555909555572244	-0.139855	-0.971726	-0.398555	1.68332086662547	2.14206111490952	0.236473123436382	-0.706961	-0.0288026	-1.18206
Cla97C01G012290	1.65752446829615	1.66584961273242	0.886468611090825	-0.190182	0.823042216435048	-0.267214	-1.29206	-0.535864	-0.726267	-0.75264	-0.794807	-0.473846
Cla97C01G012295	1.79784700393935	0.313107338457272	-0.131027	0.908339006764674	0.606448675412844	0.219279009938166	-1.46955	-0.929979	-1.75535	-0.118558	0.0195758713942265	0.539869150317739
Cla97C01G012340	0.391100972276728	-0.0833689	0.482060254002345	-0.702285	-0.894372	-0.685314	1.58720530062461	2.17862138073899	-0.211341	-0.746292	-0.421607	-0.894408
Cla97C01G012370	2.63500986070621	-0.0494943	1.00743350745662	-0.389678	-0.520397	-0.403692	0.706873477144109	-0.763533	-0.731171	-0.748825	-0.37605	-0.366476
Cla97C01G012380	-0.12349	-0.0277355	0.117084343012317	-0.178502	-0.0791086	-0.216694	0.437714646109672	1.58490949258112	2.00650849520123	-1.25125	-1.04873	-1.2207
Cla97C01G012420	-0.630354	-0.574525	-0.973962	-0.827144	-0.334757	0.117587468473592	0.481785563664872	-1.004	-0.626699	1.92759937650996	0.924183729261222	1.52028699394665
Cla97C01G012490	0.964232220159731	0.52824473263657	0.53129232006355	-0.579006	-0.736923	-0.963317	-0.171749	0.648246038225894	2.26943866080614	-0.677351	-0.913715	-0.899393
Cla97C01G012500	0.304749693322707	0.277860573962445	0.0840694188267925	-0.201152	1.87442001319477	1.84083885880988	-1.03179	-1.30471	-0.347317	-0.264256	-0.901972	-0.330748
Cla97C01G012510	0.248849634812468	0.375409049924093	0.197063808261142	0.119135671808472	0.780699160537513	2.50257180469876	-0.870304	-0.719521	-0.70715	0.0020272268851281	-1.30823	-0.620549
Cla97C01G012520	-1.39241	-1.60142	-1.48045	0.517805012331971	-0.310633	0.17749381952881	0.794515852792304	-0.222458	0.802061700717242	1.01645018437484	1.08214605841383	0.616893071062304
Cla97C01G012550	2.88559946919961	0.508891647179789	0.539688482893988	-0.547965	-0.286814	-0.643568	0.0273891020330216	-0.246878	-0.496442	-0.616941	-0.501968	-0.620993
Cla97C01G012560	-0.705548	-1.08693	-1.2871	-0.172223	-0.55631	-0.766683	0.63867292014468	1.89440491265636	-0.183384	-0.0820659	1.01453498579095	1.29263103300506
Cla97C01G012610	-0.516475	-0.371123	-0.486755	-0.358965	-0.472577	-1.27724	0.751211066133103	1.41121613956758	2.3356393108175	-0.441549	-0.334901	-0.238479
Cla97C01G012620	-1.12548	-0.699897	-0.980352	0.731159890526883	-0.655501	0.649470842900062	-0.17896	-0.567585	-0.92915	2.05821591210164	0.829422827209425	0.868656286932825
Cla97C01G012630	-0.766938	-0.633562	-0.537451	-0.803411	-1.40737	-0.64222	1.77512440079552	1.66050656271415	0.476303155137304	0.664685548751268	0.310833060738853	-0.0965019
Cla97C01G012635	-0.377881	-0.565451	-0.799886	-0.606741	-0.841819	-0.933882	2.4945087995834	1.1323950509944	0.62530466940486	0.00504396322003818	0.0827669517742754	-0.21436
Cla97C01G012640	2.6128774836545	0.0708662153862385	0.218754384015266	0.0280926670875648	0.320250563554332	0.919518052167267	-0.841397	-0.584311	-1.08595	-0.670006	-0.445328	-0.543364
Cla97C01G012670	-1.10302	-1.54071	-1.45197	-0.266158	-0.280721	-0.277155	1.51917934140807	0.799168897856784	0.995383492590907	0.952378071764248	0.23491952348006	0.418701992139354
Cla97C01G012750	-0.989732	-1.68792	-1.48382	-0.210085	-0.553422	-0.096349	0.966508144797378	0.461592941026715	1.17043532953888	1.06764042431751	0.809379856876691	0.545770998627925
Cla97C01G012760	2.05824557328778	0.580128135801804	1.6750604580904	-0.36547	0.167136674873452	-0.265298	-1.02866	-0.910416	-1.13357	-0.23187	-0.359091	-0.186193
Cla97C01G012800	0.644914024001571	-1.26392	-0.363446	-0.355376	-0.251919	0.263931556366417	1.1481055229002	0.188764596323157	2.17805140951216	-1.49809	-0.260736	-0.43028
Cla97C01G012820	1.18916563793979	0.31597069606938	0.621444820008838	1.1025614313631	1.18232591615862	1.08143761809326	-0.764513	-0.957549	-0.667492	-1.32081	-0.755958	-1.02659
Cla97C01G012830	-0.488442	-0.214971	1.53887410105401	0.647745102086619	0.110110417281946	0.325806589894652	-0.130798	-0.00875348	1.83139122938125	-1.45075	-1.08767	-1.07254
Cla97C01G012850	0.426010440646444	0.15614391298398	1.36751639518008	-0.837086	-0.547504	-0.567101	1.61924009858803	-0.36153	-2.03146	0.843556438296006	0.031614517271276	-0.0993969
Cla97C01G012860	-0.429811	0.644431048382552	0.836134907571258	0.659203765773335	2.4061685633508	0.0840932212762972	-1.09603	-1.11372	-0.532072	-0.404665	-0.413077	-0.640657
Cla97C01G012880	-0.197095	-0.214671	0.516843101636837	-0.235455	-0.434234	-0.473321	-0.558639	0.257311400987188	2.98290710741282	-0.50083	-0.566655	-0.576161
Cla97C01G012940	-0.0893223	-0.159885	0.166922739587717	-0.679905	0.563340280529668	-0.679905	-0.0426399	0.0798421215816736	2.88126649711309	-0.679905	-0.679905	-0.679905
Cla97C01G012950	1.85832561527912	0.1932943465886	1.11592939752832	-0.946617	-0.401565	-0.715792	0.45030212591624	1.43253498969559	-0.389026	-0.946617	-0.704152	-0.946617
Cla97C01G012980	-0.0897336	0.804009322347579	2.20039320526841	-0.880246	-0.534799	-0.237153	0.847041941278243	-0.727186	1.02714620918061	-0.633717	-1.11933	-0.656425
Cla97C01G012990	1.01121290006597	2.35579403717493	0.471985055644126	-0.63697	0.948703442793411	-0.0765195	-0.889434	-0.644338	-0.617701	-0.708166	-0.78947	-0.425096
Cla97C01G013000	1.59670837830241	1.67012210788757	1.39308821072396	-0.229634	0.442028320925425	-0.516167	-0.75132	-0.835239	-0.555186	-0.749941	-0.753447	-0.711013
Cla97C01G013020	0.772670662461089	2.20250396900396	1.35795257125852	-0.217734	0.47768	-0.080525	-0.695471	-0.672727	-0.716392	-0.764236	-0.896473	-0.76725
Cla97C01G013050	-0.38365	-0.418553	0.161961243945278	-0.235083	-0.368297	-0.675769	-0.242356	0.652926375151806	2.9572375427547	-0.632362	-0.265434	-0.550622
Cla97C01G013140	-1.39136	-1.54029	-1.50424	-0.0410972	0.0226662342360698	1.00207489811148	0.0144234377580229	0.882187306272582	1.41798690337014	0.238983894628999	0.155679788995463	0.742985726393006
Cla97C01G013210	1.27596942801162	1.91073944046136	1.23108945404148	0.0526558375439584	0.520135981607305	-0.271269	-0.83615	-0.559856	-0.791281	-1.06447	-0.663722	-0.803845
Cla97C01G013265	1.01583756129652	1.35906775456465	1.36483745056332	0.465457604116713	0.441340943977325	-0.341364	-1.35657	-0.57178	-1.35657	0.617607106162495	-0.823369	-0.814504
Cla97C01G013270	1.20289224600582	1.83251616034529	1.10013669342179	-1.07525	-0.90973	-0.0848285	-0.762137	-0.912599	-1.15239	0.385958258472134	0.31524721381929	0.060187240050296
Cla97C01G013290	-0.325948	0.743319916808481	0.2167637033914	0.16385085937617	1.09314402004069	1.31043158376383	-1.02222	-1.19735	-1.57728	0.949574465618047	-1.02105	0.6667647522234
Cla97C01G013320	0.61215997298205	-0.0634114	0.610724031689933	0.879814523224054	1.64067437275598	0.557582195673823	-1.52396	-1.45999	-1.13018	-0.0280223	-0.653842	0.558444639989862
Cla97C01G013330	-1.63619	-1.21854	-0.988694	1.2703788182658	1.54865135068604	0.250513278786494	-0.577194	-0.560321	0.0801631968059466	0.676426759883023	0.639486696522722	0.515319
Cla97C01G013340	0.251941661811825	0.491774649076224	-0.0334056	1.1285429852698	2.30879408903778	0.107191385639772	-1.18779	-1.10739	-0.284437	-0.913616	-0.7237	-0.0379049
Cla97C01G013350	-1.19984	-1.15971	-1.3937	-0.508861	1.12328379488481	0.123517953050363	1.85426106395682	0.248455981634743	-0.223475	0.0798781355328403	1.08621390919525	-0.0300259
Cla97C01G013380	-0.59552	-0.336275	-0.683149	0.717743618705188	2.71009757649114	0.664186324692501	-0.0614988	-0.628417	0.158838371150302	-0.858981	-0.621213	-0.465813
Cla97C01G013390	2.06137270221913	0.794589203834201	-0.222588	0.678945167479479	1.10593580445419	0.494368968767178	-0.894736	-1.02102	-0.623386	-0.909354	-0.806082	-0.658043
Cla97C01G013400	0.932001034573712	-0.706678	-0.281526	1.32873602437002	0.934262755943337	1.08686480585361	-0.623753	-1.31422	-1.76983	0.412658456712135	0.397118658858027	-0.395633
Cla97C01G013410	0.7012912182897	1.48224205548652	0.846458906766637	0.800683044058477	1.18526532355531	0.228803204299335	-1.5248	-1.15915	-0.299346	-0.796591	-0.856236	-0.608628
Cla97C01G013420	0.176050211440751	1.15543173985398	0.659525498405894	0.74853322053015	1.84123361109044	-0.0143097	-1.22984	-0.857139	0.394977370512713	-0.806142	-1.20197	-0.866351
Cla97C01G013430	0.802544667258268	-0.454393	0.416080932103382	-0.0563953	0.0297283429584573	-0.306586	-0.266194	1.66242451151918	1.6928266024274	-1.1347	-1.34372	-1.04162
Cla97C01G013460	-0.406739	-0.796282	-0.319127	-0.0793225	-0.815102	0.674050869653533	-0.806282	-0.874716	-0.917105	1.98634401275747	1.16223963772214	1.19204181323795
Cla97C01G013510	-0.297885	-1.4146	-1.0424	1.18939525261003	-0.815738	0.774136996379547	0.191106478456396	-0.758206	-0.903714	0.835671188954153	1.62307795826566	0.619159860513687
Cla97C01G013530	-0.493783	-0.727566	1.07323772523679	-0.461634	-0.174533	-0.352683	0.00845714548744877	0.634819427084341	2.59589729223951	-0.824689	-0.452834	-0.824689
Cla97C01G013640	0.251770699824836	1.72437229814661	1.23958551495958	0.114940248528824	0.469178979004801	0.050206340590351	-0.658274	-0.174866	0.833693039607832	-1.15313	-1.52744	-1.17003
Cla97C01G013650	1.49113	-0.629833	-1.22948	1.55833816203842	-0.0899284	1.04833724516996	-1.19337	-0.852326	-0.901536	0.190790446847606	0.0317474375155532	0.576136495720628
Cla97C01G013660	-1.21742	-1.6554	-1.64983	0.0920169452027461	0.252510237166338	-0.322055	1.34811855464082	0.55348334152979	0.498318768517311	0.678611507921408	0.845955185193265	0.575687669362258
Cla97C01G013680	-1.1021	-1.26243	-1.34989	0.0801737259782533	1.28553152685286	0.311908457760313	-0.146636	-0.678409	-0.348649	1.60128228884028	1.07936468476275	0.52984246626498
Cla97C01G013690	1.11920681070895	-1.01783	-0.99257	0.804521178204514	-0.638627	1.40681327869498	-1.03713	-1.02724	-0.872446	0.99948270850093	0.54903841297621	0.706783582406041
Cla97C01G013740	-0.443985	-0.966025	-0.945061	-0.623069	-0.745018	-0.227196	1.09127175985624	1.55991317947273	2.02845776433802	-0.177108	-0.104358	-0.447821
Cla97C01G013760	-0.792486	-0.579781	0.522112885044843	-0.133552	-0.790455	2.06718027982077	-0.472347	-0.798009	-0.915064	1.54355807041902	-0.419985	0.768828136065781
Cla97C01G013800	0.162681929859262	0.903426161990274	1.94281342744423	-1.03644	1.36268739910535	0.0321674961365879	-0.305465	-0.726376	-0.426743	0.24743076802877	-1.43993	-0.716259
Cla97C01G013830	-0.964322	-1.97573	-1.35611	1.04738161188834	0.204943350740852	-0.289561	0.906478859872324	0.184509522453899	1.17020928955485	0.568816609508352	0.714989611520644	-0.211603
Cla97C01G013850	-0.874263	-1.60658	-1.20638	-0.532225	0.214255410197581	-0.062694	1.80346606457602	0.877213398105635	1.34351834573422	0.13454577173899	-0.137229	0.046369015852283
Cla97C01G013870	1.92919543772227	1.09785839972276	0.405940121203435	-0.884748	0.769876060837036	-0.122272	-0.824423	-0.344088	-1.29876	-1.15866	-0.331707	0.761786854952295
Cla97C01G013890	-1.07612	-1.05932	-1.10326	-0.115336	-0.770044	-1.10633	1.66771118646263	1.02441086925148	0.695375928980493	0.463739451068996	0.999465362782334	0.379706789798918
Cla97C01G013950	1.47765912490108	1.55754423804944	0.681428745584083	0.096267105880948	0.956469953338522	0.406558334457405	-1.31423	-1.00392	-0.894139	-0.753651	-0.638723	-0.571264
Cla97C01G013960	1.16303206089391	0.856954756077548	1.83805902494449	0.323389491222198	0.620973055701569	-0.511034	-0.977309	-0.0437078	-1.35021	-0.7514	-1.19898	0.030232475508621
Cla97C01G013980	0.684783400233561	-0.705714	-0.131134	0.0699810940740202	0.390090574719781	0.668943522948432	-1.11755	-1.5999	-0.820362	2.07052345068105	-0.265906	0.75624854566476
Cla97C01G013990	1.65567702193561	1.88985946040576	1.26302202493689	-0.343649	-0.801557	-0.434326	-0.827564	-0.653499	-0.869476	-0.400969	-0.236237	-0.241281
Cla97C01G014010	2.41700658513758	1.15447884628921	0.408670329457426	-0.080491	-0.469882	-0.317431	-0.679691	-1.24127	-1.09051	-0.123695	0.259109224086635	-0.236295
Cla97C01G014050	-1.46996	-1.23014	-0.716212	0.361982307337845	-0.219234	2.04120694817227	-0.276325	-0.0975779	-0.602102	0.405351785795932	0.562926265898239	1.2400812518116
Cla97C01G014090	-1.17214	-1.57985	-1.33253	-0.184606	-0.532309	-0.239751	0.68649710191348	0.344792647101856	1.16748819848711	0.720641546547374	0.703031637917302	1.41874176580844
Cla97C01G014100	0.78456522146362	2.49972243355516	1.30159166416487	-0.655109	-0.536222	-0.519369	-0.482916	-0.548465	-0.559544	-0.381842	-0.617292	-0.285119
Cla97C01G014180	1.19204681418546	0.426593170797482	0.748283142001155	-0.157593	1.64251238119855	0.372999711255889	-1.77351	-0.793574	0.384070421679555	-0.150196	-1.29294	-0.598686
Cla97C01G014200	0.850988626764118	0.258158492413371	0.148292746130918	1.25998352660931	-0.0678168	2.14000686620789	-0.894632	-0.894632	-0.894632	-0.116453	-0.894632	-0.894632
Cla97C01G014210	1.75581814795723	0.304301079213845	-0.354605	1.24489336014214	-0.303433	1.51422497838131	-0.969509	-0.638089	-1.37227	-0.199037	-0.567805	-0.414488
Cla97C01G014220	1.3080024243145	-0.0872164	-0.0366158	1.68402588780849	-0.715242	1.56720974002429	-0.911845	-0.935714	-1.28191	-0.133348	-0.27248	-0.184865
Cla97C01G014240	1.89362947226796	-0.403741	-0.452045	-0.245359	-0.430769	-0.58134	2.25965400783819	0.207526130222523	-0.517661	-0.401698	-0.628001	-0.700196
Cla97C01G014260	1.9517491174137	-0.30338	-0.662388	1.69455454035132	-0.491513	-0.0684436	-0.412079	-0.0986252	0.963210215266183	-0.666118	-0.659539	-1.24743
Cla97C01G014270	-0.579298	-0.950524	-0.708246	-0.294932	-1.14047	-0.468943	0.840002459413481	0.295434124395544	-1.04241	1.10266284223539	1.80106266546908	1.14566223085322
Cla97C01G014280	1.43607915926407	-0.421487	-0.192893	0.022905256770905	-0.524101	-0.580606	0.266969568582099	-0.559544	-2.17337	0.521291970647135	1.48991609145474	0.714842038581668
Cla97C01G014290	0.749763833155726	1.72156850911793	1.60543528940251	-0.512234	-0.111581	-0.32885	-0.0301474	0.670918309147129	-0.441054	-1.44161	-0.844956	-1.03725
Cla97C01G014300	0.374748706753864	-1.27363	-1.12422	1.00967570618725	-0.736362	1.09700241419244	-0.722755	-0.72177	-0.990057	1.04754636293221	1.07964258221167	0.960180101689585
Cla97C01G014340	0.896610849445599	1.61740179506415	1.39581614987177	0.294651663111146	0.992854078898915	-0.198467	-1.20339	-0.636385	-0.501195	-1.00922	-0.962007	-0.68667
Cla97C01G014350	-0.854674	0.938979580390966	1.13518018549063	0.0110688353175272	-0.412797	-0.447908	-0.26467	1.23810320713252	1.71634354592622	-1.16785	-1.05991	-0.831867
Cla97C01G014360	2.95440243320897	-0.0459646	-0.0854544	-0.883113	-0.922291	-0.295775	-0.218461	0.265414363593883	-0.536773	0.205201172621582	-0.226679	-0.210507
Cla97C01G014370	-1.63751	-1.1035	-1.2655	-0.145492	0.506202272657493	-0.100777	-0.00665404	1.44543028754765	1.68594796488459	0.10176853591843	0.519321504417486	0.000765679173386729
Cla97C01G014430	-0.884699	-0.949308	-1.2866	-0.0576026	0.292801842862331	1.47125160379027	-0.218706	-0.268212	-0.766046	1.68925757121835	-0.338369	1.31623221665245
Cla97C01G014480	-0.953701	-1.65706	-1.4287	-0.00866625	0.0204731145740638	-0.439833	1.87581692967965	0.100266382982049	0.513202432488694	0.581859430558644	0.653957744863791	0.742384287939501
Cla97C01G014490	-1.12215	-1.66696	-1.7848	0.692205709952166	1.48313313846356	0.431962633100345	0.321724120531834	0.488572593495579	0.665392190401901	-0.00468411	0.288516785786825	0.207082938150042
Cla97C01G014500	2.85846978372719	-0.198341	-0.440326	0.577518	0.117704598073974	-0.144804	-1.27528	-0.191724	-0.468526	-0.157018	-0.551768	-0.125902
Cla97C01G014510	0.169930310327175	1.46599579663286	1.50842885570802	-0.661097	-0.245365	1.03235440841636	-1.12823	-1.02905	-0.577416	-0.451329	-1.06951	0.98529133873936
Cla97C01G014560	-1.07625	-1.25846	-1.0346	0.3325475123088	-0.359883	0.139242864059521	-0.467653	-0.592373	0.260108748363434	1.64276	1.78914261392334	0.625410972521537
Cla97C01G014580	1.40691026587989	0.988651326152412	0.926647226219559	0.194980651204045	0.889335348686556	-0.211839	-1.68703	-1.69757	-0.603295	0.226132400791606	-0.024035	-0.408886
Cla97C01G014620	2.36913516277725	1.15928203308723	0.931209640584095	-0.886142	-0.320363	0.0636979434922864	-0.709582	-0.704136	-0.107021	-0.292621	-0.921412	-0.582047
Cla97C01G014630	-0.508886	-0.517725	-0.203544	0.644659048306624	-0.650999	-0.738788	1.41753104068482	0.338475449346404	2.31317804320988	-0.686784	-0.469081	-0.938035
Cla97C01G014640	-0.914831	0.0542545338788397	0.760871734598031	0.145009320601205	0.286246353718938	2.71419535401712	-0.72377	-0.511678	-0.851496	0.0232324710941418	-0.73387	-0.248164
Cla97C01G014690	-1.08078	-1.45296	-1.10252	0.233301287040171	1.00226669358562	-0.322379	1.21183505079792	1.15890701397377	1.26644769328802	-0.949937	-0.0912856	0.127105443373783
Cla97C01G014710	3.12638380844264	6.88549545246957e-05	-0.10929	-0.36116	-0.0221529	-0.346568	-0.478479	-0.347929	-0.242357	-0.221672	-0.561752	-0.435093
Cla97C01G014850	-0.0333956	2.43975327650259	1.73088818864523	-0.461937	-0.104067	-0.496677	-0.528665	-0.511324	-0.522238	-0.543283	-0.45953	-0.509525
Cla97C01G014960	-0.3941	-1.02064	-0.927331	-0.714312	-0.170531	-0.335242	2.82827154850819	0.312817158299541	-0.210217	0.317702238436213	0.151227236841123	0.162354427405055
Cla97C01G014970	-0.630203	-0.619195	-0.365743	-0.813286	-0.20677	-0.624974	1.37343428303484	0.943043232953385	2.34403969623563	-0.333617	-0.675601	-0.391127
Cla97C01G014980	0.12336017493534	0.875965529382848	1.57270183536747	-0.888799	-0.393024	-0.900575	2.04183160849784	-0.0705549	-1.12303	-0.298344	-0.362564	-0.576964
Cla97C01G014990	1.21848820796387	1.93095421538689	1.67375223093592	-0.615207	-0.513176	-0.367171	-0.304945	-0.756675	-0.143614	-0.737368	-0.791415	-0.593624
Cla97C01G015020	0.845921351823049	1.63741509005983	1.70193248147779	-0.102272	0.110815661244611	0.107567031590686	-1.13929	-1.04037	-1.42614	-0.151951	-0.06285	-0.480787
Cla97C01G015030	-1.27243	-1.67337	-1.47275	0.667956959635517	-0.139201	-0.0944134	0.330640712625111	-0.110113	0.804458099356553	1.3521990194548	0.960060868391542	0.646958852362166
Cla97C01G015070	-0.491864	0.215195455988567	2.83443838049922	-0.491864	-0.416734	-0.491864	-0.491864	-0.196718	1.0068641158753	-0.491864	-0.491864	-0.491864
Cla97C01G015080	0.65573080936759	-0.208545	0.102268772989949	0.274647092472172	-0.562184	-0.333562	0.51350166381912	1.17622586274747	1.85428331417767	-1.60965	-0.382753	-1.47997
Cla97C01G015110	1.39917958006563	1.24401074779995	0.912379112459012	0.656407945295725	0.788218074223955	0.13871403336948	-1.55354	-1.14196	-1.14396	-0.447469	-0.398343	-0.453635
Cla97C01G015120	1.63453563949222	1.39114470616002	0.868466064800155	0.283844976016306	0.122510741929991	0.207126907429182	-1.37383	-1.23058	-1.40737	-0.0275419	-0.295275	-0.173038
Cla97C01G015130	1.87307219483245	-0.381471	-0.339173	1.18909123350437	-0.0412659	0.67577652574118	-1.66017	-1.12493	-0.920564	0.685289526156346	0.119817423569211	-0.0754793
Cla97C01G015150	0.317100635251412	1.97614201640541	1.83015240286329	0.125898188376247	0.191425863435652	-0.246804	-0.316632	-0.273345	-0.848289	-0.809704	-0.76332	-1.18262
Cla97C01G015160	0.910359644483764	1.3439903597612	2.18883106898119	-0.850916	-0.695219	-0.7913	0.231390636254913	0.152900116715728	-0.884854	-0.65501	-0.481048	-0.469124
Cla97C01G015170	0.709540207366226	2.28199459341961	1.08133891086439	-0.0638784	0.526153597297846	-0.651842	-0.654004	-1.39141	-0.364142	-0.481005	-0.185352	-0.807396
Cla97C01G015180	1.04300122284116	1.48959175343021	1.28444812076473	-0.0314094	0.162165886897318	0.559484838825387	-0.700555	-0.322006	-0.999281	0.278795254137758	-1.70761	-1.05662
Cla97C01G015210	0.594559753439654	-1.08097	-0.461934	-0.348241	-1.14922	0.897650689005106	0.251880539848848	1.43799154848279	1.84190316615292	-0.960735	-0.35842	-0.664463
Cla97C01G015220	1.18149650327633	1.05270768648058	1.7615275480092	-1.06859	-0.918763	-0.560563	1.06887377003327	0.230105298805144	-0.757246	-0.639841	-0.632775	-0.716936
Cla97C01G015240	-0.161247	0.323158460526848	0.513246972982006	-0.589138	-0.446803	-0.620788	-0.336062	0.781881965319431	2.70774607917213	-0.820189	-0.801372	-0.550437
Cla97C01G015260	-0.663952	-1.63989	-1.1299	-0.430367	-0.500999	-0.720798	1.71408380671826	0.668867746560258	0.496916877302183	1.17593902172589	0.300891225644469	0.729204576330373
Cla97C01G015270	-0.166317	0.106471653067922	0.36373022134426	0.172649910737038	0.191627728073101	-0.712417	0.537843557749911	1.44364036959955	1.77626748770838	-1.50398	-0.997064	-1.21245
Cla97C01G015350	3.01976568885207	0.176902350662602	0.512403982377539	-0.501159	-0.43218	-0.359538	-0.50156	-0.476604	-0.325055	-0.262064	-0.376071	-0.474842
Cla97C01G015360	0.182809339248589	1.89563553801276	1.86350320263955	-0.605804	0.322979371116043	-0.708144	-0.590553	0.27331012431046	0.0620269521554616	-1.09095	-0.908564	-0.696252
Cla97C01G015370	0.0545218684997373	1.61906168969169	0.709883290025079	0.907324698216096	0.720517700054203	0.0896229894201027	-1.93928	-1.27642	0.52718990580911	-0.76052	-0.502649	-0.149252
Cla97C01G015390	-0.87902	-0.281364	-0.0141865	-0.526152	-0.302418	-0.188131	0.111315461393811	1.77943090786699	2.28459829118667	-0.784861	-0.673951	-0.52526
Cla97C01G015400	0.241875209287618	1.97164993253346	1.1596550362338	-0.0605187	0.777154259560653	-0.0527568	-1.45526	-0.2008	-1.64078	-0.313471	-0.385543	-0.041201
Cla97C01G015410	2.79880623403912	0.216182850511176	0.0573951514004997	-0.491229	-0.224128	0.554890811036946	-0.824692	-0.608646	-0.913273	-0.0186636	-0.764656	0.218012624790258
Cla97C01G015450	-1.45296	-1.65345	-1.57128	-0.0235246	0.458064164372286	0.433634007067943	0.342885397818601	0.218081254497123	0.309182331540486	1.2638540334311	0.723834067178921	0.951678580156087
Cla97C01G015480	-1.8198	-1.68634	-1.28311	0.223221822252543	0.482623853383123	0.27657156586452	0.895527500293486	0.394768244609932	1.01508971727469	0.264253852255768	0.706888421332029	0.530305488376278
Cla97C01G015500	0.888424449071642	0.969399807398374	0.864927959597697	-1.2361	-0.0666982	-0.971896	0.478814554679374	1.90498901848457	-0.343771	-0.782981	-0.815777	-0.889328
Cla97C01G015530	2.06540670777113	1.5881530822476	1.15345972723836	-0.180619	-0.468621	-0.635715	-0.779957	-0.47681	-0.57524	-0.603354	-0.315369	-0.771336
Cla97C01G015580	0.189544749378046	-0.854999	0.476339422208895	-0.854999	-0.561814	-0.296271	1.39921951050667	1.44855362643049	1.61942123672536	-0.854999	-0.854999	-0.854999
Cla97C01G015590	-1.35369	-1.52789	-1.26815	-0.42936	-0.283932	0.00196652814885109	0.637101262225869	0.258021154729905	1.46385282901241	0.576552086838461	0.681402160999641	1.24412454011128
Cla97C01G015610	1.89853603661557	1.29540711508957	0.601630079293918	-0.545187	-0.639414	-1.19876	-0.225915	0.488768939863458	0.795811577449135	-0.89387	-1.1397	-0.4373
Cla97C01G015680	2.54790070483384	-0.158003	0.336860516248074	-0.556248	0.212419580115676	-0.608209	-0.675028	0.177202222932511	1.1098916786882	-0.660344	-0.859371	-0.867073
Cla97C01G015690	-0.387888	0.182034367963881	-0.229044	-0.516087	1.76947440533458	-0.10816	-0.249675	1.14038387124041	1.50580602230413	-1.11526	-1.49459	-0.497002
Cla97C01G015730	1.49946127599377	-0.360598	0.627595236178302	-0.548404	-0.0837024	0.560532218982678	-0.771221	-0.85628	-0.909145	2.07542799484851	-1.05436	-0.179312
Cla97C01G015770	-0.292672	1.46692755169152	1.90464158565842	-0.202285	0.474868368583871	0.700900610607657	-1.40583	-1.39534	-0.365004	-0.110228	-0.327434	-0.448539
Cla97C01G015780	0.996490373430864	-0.27847	-0.212807	1.12029114632787	-0.85449	1.54126353355786	-1.70497	-1.25409	-0.519974	0.262017666522174	0.0679814177230095	0.836757400610056
Cla97C01G015790	-0.12462	1.48613939249734	2.08048575956896	-0.365539	-0.238601	-0.786013	-0.278999	0.54470833319753	0.615496347897017	-1.05961	-0.873428	-1.00002
Cla97C01G015830	1.79917928713434	1.51738792625904	1.21881906568283	-0.62927	-1.614	-0.288617	-0.308032	-0.373809	-0.0191538	-0.405645	-0.237511	-0.659344
Cla97C01G015850	-0.387797	2.06265707399811	1.63332370755322	-0.411847	0.640482472631801	-0.550959	-0.543975	-0.52613	-0.661936	-0.846059	0.581642330140067	-0.989402
Cla97C01G015930	-0.0872839	0.0572281272737698	0.874806389892185	0.616262680142222	1.38911980487129	1.22149424435508	-1.36306	-1.38436	0.842800756622605	-1.21117	-0.561239	-0.394595
Cla97C01G015940	-0.630941	-0.984753	-0.902961	0.577557322330652	-0.389175	-0.195612	0.543315363020341	2.24286583096387	1.39046930972555	-0.773969	-0.278579	-0.598217
Cla97C01G015960	1.71837681633352	0.565821297318155	1.62977823420463	0.450779382180608	-1.49461	-0.555734	-0.772002	-0.802813	0.271646574295291	0.322192148000961	-0.572316	-0.761116
Cla97C01G016030	3.07566384833169	-0.677712	-0.0758206	-0.109532	-0.331234	-0.34103	-0.276767	-0.516195	-0.590697	0.231397044605541	-0.103457	-0.284616
Cla97C01G016040	2.82563135938176	0.0904950016151939	0.219264745984662	0.119253015824319	-0.70872	-0.259138	-0.220075	-0.592974	0.638914608561445	-0.519531	-0.916333	-0.676787
Cla97C01G016070	-0.224055	-1.48154	-1.00651	0.677396615320625	-0.805682	0.493807848351782	0.195692795055311	-0.47982	-1.15059	1.20330953099526	1.40431579434025	1.17367327085177
Cla97C01G016090	-0.165673	-1.15373	-1.282	0.587939651815719	-0.00950597	0.337668214788913	-0.0485074	-0.917853	-1.23766	1.51062873789286	1.03054783101001	1.34814861137258
Cla97C01G016100	0.020132910687864	0.709437547719414	0.317005226316613	1.86966380601365	1.30230572409652	-0.235072	-1.20036	-1.30078	0.617126973259648	-0.941322	-0.381048	-0.777085
Cla97C01G016110	1.7612737067349	0.064338578569026	1.27591850274739	-0.50264	-0.689525	-0.669622	-0.515906	0.107230561761577	1.59251841268694	-0.489951	-1.25494	-0.678699
Cla97C01G016120	0.091181842597519	0.784921243985212	0.696355183589465	-0.276051	-1.29991	1.06139454590968	-0.865479	-0.800805	-1.29769	1.63005938821738	-0.645769	0.921790052726016
Cla97C01G016170	-1.63097	-1.47855	-0.866036	-0.304907	0.21896672641524	0.075990769545399	2.01428875935773	0.746334197518721	0.618536607937483	0.175824675118641	0.476581973296436	-0.0460637
Cla97C01G016190	-0.777597	-1.90826	-1.37744	-0.21956	-0.363464	-0.0979037	1.09499160726096	0.454246474978583	1.51142042718721	0.418735029334192	0.661264906911113	0.603566941004854
Cla97C01G016200	-0.772894	-0.824167	-0.68427	-0.596042	-0.301696	-0.32555	0.953723681771918	2.20548740050764	1.55293480518439	-0.545881	-0.312856	-0.348791
Cla97C01G016240	3.05529594312837	0.256234322431866	0.139608680927859	-0.512406	-0.413393	-0.419754	-0.439773	0.0446541400279788	-0.412073	-0.591106	-0.300541	-0.406747
Cla97C01G016260	1.22381186366228	0.537095476883754	1.54818839775346	-0.471051	-1.08207	-0.095569	1.66177677970534	-0.883935	-0.125903	-0.592517	-0.974697	-0.745126
Cla97C01G016270	0.636621474766533	-0.259074	-0.462397	0.970399120031003	-0.672462	1.30986330635701	-1.59341	-0.79655	-1.47374	0.898510190953341	0.645329835614194	0.796902165042236
Cla97C01G016280	-1.45749	-1.12076	-0.910617	-0.834482	0.0512653546159983	-0.184428	1.59369212047069	1.40691796549022	1.09078366614613	0.251995721819414	-0.316559	0.429674290194099
Cla97C01G016330	-1.22986	-1.14199	-1.24791	-0.353254	1.64308051561209	-0.370207	1.74397075495128	0.058131167108322	0.477576852575556	0.610466758050117	-0.115738	-0.0742689
Cla97C01G016350	1.96922331073001	-0.590024	-0.166065	-0.813273	-0.857756	-0.716068	0.0141088644271922	0.696436280924766	-0.791341	1.82688511846716	-0.620671	0.0485447774628238
Cla97C01G016370	2.53349833460726	0.364450998404417	-0.00361161	-0.730269	0.11645363024059	0.123753998110555	-0.38525	-0.530342	-1.3733	0.956453514846785	-0.737807	-0.334026
Cla97C01G016380	2.99250394647844	0.383253533899252	0.114906874303597	-0.511006	-0.154731	-0.225097	-0.461743	-0.507326	-0.858345	-0.0103716	-0.541163	-0.220882
Cla97C01G016410	2.86391590778236	-0.0208434	0.423386100907234	-0.52947	-0.462807	-0.647543	-0.564302	-0.0755038	0.652557536674524	-0.350841	-0.619615	-0.668935
Cla97C01G016440	1.16613500126623	-0.0546501	-0.307433	-0.342494	0.734001964052436	0.86939982197362	-0.728576	-1.26086	-1.6984	1.53495707251537	-0.574754	0.6626695295819
Cla97C01G016480	2.4488219520654	0.877045661404977	0.961615588221207	-0.419272	0.285120983679452	-0.227199	-0.664013	-0.852174	-0.0856508	-0.902244	-0.733896	-0.688155
Cla97C01G016490	0.4812707566594	0.563208490831669	0.933826160336262	-0.215433	1.35236690830344	-0.623397	-0.658815	0.00860697703740286	1.66595088918002	-1.22431	-1.13456	-1.14872
Cla97C01G016500	0.902463869131004	1.43566704448569	1.96940939522731	0.203890710405568	0.0568661485835581	-0.822981	0.0231914437448075	-0.370013	-1.04034	-0.601937	-0.431171	-1.32505
Cla97C01G016570	-0.48686	-0.57702	-0.419235	-0.642523	-0.651827	-0.539416	2.27272769871877	1.55792083898012	0.917961890713602	-0.439658	-0.546577	-0.445494
Cla97C01G016610	1.48662602661469	0.741702412653226	0.590064474301774	-0.306754	1.52913215546311	0.202409534228953	-1.27738	-1.51326	-1.09599	0.291928311880208	-0.323404	-0.325076
Cla97C01G016620	-1.15249	-1.52792	-1.50939	0.374122167283056	-0.356608	0.61673538830556	1.01138289624444	0.484516544845373	-0.66752	0.76186136589052	1.29616361957978	0.669147491274493
Cla97C01G016640	-1.45167	-1.37179	-1.2411	-0.189049	-0.871242	-0.0307506	0.828188755157203	1.19802293517233	0.570423457096037	0.95368713783054	0.67962249095878	0.92565357155696
Cla97C01G016650	-0.440016	-0.150652	-0.435391	-0.59205	-1.00285	-0.818778	0.731574786426964	1.19572640485775	2.49372430912499	-0.500919	-0.14643	-0.333944
Cla97C01G016680	0.47557447211456	-0.616406	-0.624666	-0.150459	-0.534129	1.15633954346512	-1.05824	-1.14413	-1.13798	1.60421902708528	1.03739795006203	0.992474286025457
Cla97C01G016690	-0.794213	-0.805864	-0.366505	-0.453378	-0.3354	0.130678385077416	1.15268900471857	1.03781169382169	2.35328162165971	-0.792701	-0.711388	-0.415013
Cla97C01G016710	0.695273099715772	0.58227367243571	1.16257864592014	-1.00783	0.12761054550731	-0.0746362	0.190885404001961	0.874296282509318	1.30351463576656	-1.56981	-0.813886	-1.47027
Cla97C01G016740	-0.871885	0.498248965147987	1.08653761195874	1.17929202134134	1.34140757138775	0.273323023580125	-1.08082	-0.683424	1.07047646819287	-1.12973	-1.03115	-0.65227
Cla97C01G016760	-1.16505	-1.42099	-1.42793	-0.0540982	0.193163041918673	-0.384582	1.79672532463143	0.281942601074191	1.3648211278852	0.317366606166999	0.229120374002021	0.26951614671281
Cla97C01G016770	3.08374205211139	0.184632604943941	-0.240702	-0.505877	-0.315221	-0.443702	-0.149196	-0.232582	-0.796387	-0.120771	-0.149595	-0.314342
Cla97C01G016790	-0.999281	-1.12762	-0.988339	0.133857918616371	0.66780060767594	-0.102811	0.468218860992008	0.165325349432944	2.59628474279445	-0.173949	-0.488057	-0.151427
Cla97C01G016830	0.234455655730348	0.109773652814962	0.437846044065925	-0.809084	-0.809084	-0.250893	0.035435460738873	0.916919951737396	2.56188237279827	-0.809084	-0.809084	-0.809084
Cla97C01G016850	-0.430429	-0.41553	0.208987667623075	-0.270536	-0.199382	-0.480972	-0.164156	0.361350913218778	3.03263743066715	-0.55386	-0.522281	-0.565829
Cla97C01G016870	-1.15048	-1.76974	-1.34381	-0.323752	0.420731241426661	0.0870142146706083	0.874829307037159	1.3089551179297	1.35058363703116	0.355591152377701	0.126010967115459	0.0640659020449706
Cla97C01G016910	-1.13035	-1.1574	-1.20714	0.943305956652404	-0.883111	0.65029779817333	-0.527822	-0.536518	0.918107701342888	0.765212320935246	1.57946145173063	0.585951601703678
Cla97C01G016920	-0.77032	-1.14055	-1.11189	1.22279877291685	-0.975959	0.969111309810213	-0.709983	-0.593005	-0.0783926	1.26534982971632	1.25373695268623	0.669103623909344
Cla97C01G016940	2.32604305756917	-0.304694	0.225879023947884	-1.26778	-0.60992	-0.933463	0.249655753044088	1.14433651953003	-0.460186	0.403963228650666	0.136933084768807	-0.910765
Cla97C01G016970	-1.37321	-1.41878	-1.35378	1.86817117719544	0.98175338197177	0.176381945795861	-0.175036	-6.91045e-06	-0.168995	0.419468704273127	0.563579100288647	0.480457245925048
Cla97C01G016990	0.451816679481686	-0.457647	-0.242194	-0.207889	-0.638985	-0.687904	-0.0714236	0.0910086911143199	3.00879898457546	-0.484252	-0.45961	-0.301719
Cla97C01G017030	-1.48462	-1.55093	-1.03483	-0.295283	-0.119227	-0.281757	1.54846364042364	0.619359533848704	1.30790476393949	0.338805847546091	0.674611860115151	0.277499232773837
Cla97C01G017080	-1.11857	0.0539246268192445	0.373946714668983	-0.317871	0.490842636459285	-0.584062	0.610859354969522	0.546739383709769	2.47040492295578	-0.769195	-0.798618	-0.9584
Cla97C01G017110	-0.29085	-0.588579	-0.377227	-0.0195519	-0.711505	-0.476709	1.07373295329438	0.134856561343912	2.76162242505408	-0.200584	-0.692261	-0.612945
Cla97C01G017150	1.56209801343996	1.47827995285713	1.31773356763484	-0.309344	0.720487141681108	-0.68135	-0.251007	-0.41418	-1.15967	-0.331003	-0.922797	-1.00924
Cla97C01G017160	-0.0893762	0.199598696380196	-0.815622	-0.0246052	0.95823123405294	0.0175186155297389	1.84934296070021	1.5875684467427	-0.928198	-1.07462	-0.846358	-0.833483
Cla97C01G017180	-1.13524	-0.175964	0.93423011394308	-0.375118	0.507030765828869	-0.715622	-0.393275	1.05354144295233	2.29649526961055	-0.659271	-0.792707	-0.544101
Cla97C01G017190	0.081419118859805	1.88263186146676	2.01772945136645	-0.753529	-0.346865	0.67414836735946	-0.688278	-0.677163	-0.761752	-0.63663	-0.440547	-0.351165
Cla97C01G017200	-0.898582	-1.27059	-1.0133	0.798970921952157	0.902870716540822	1.77955537920568	-0.734517	0.30724553896637	0.971470367395629	-1.1435	0.131805321659093	0.168561888050835
Cla97C01G017210	-0.790693	-0.517502	-0.644746	0.27544159214764	0.849640740566879	0.0107939937330863	-0.735005	-0.333695	2.81888192915286	-0.324589	-0.35542	-0.253109
Cla97C01G017220	1.06473587901724	0.335924472087507	0.369708949340533	-1.10194	-0.691972	-0.993884	1.13314154406331	0.841658643157012	1.5969690189717	-0.476334	-1.09918	-0.978827
Cla97C01G017230	1.30392621782159	2.00586431224969	1.4421737123777	-0.288633	-0.203984	-0.49871	-0.499758	-0.243897	-1.0833	-0.625625	-0.869781	-0.438281
Cla97C01G017240	0.100738747818589	-0.707907	-0.0703231	-0.524623	1.72521499861514	-0.719683	0.558736199981709	1.55881313271607	1.02367462313814	-1.1315	-0.896425	-0.916716
Cla97C01G017250	-1.06682	-0.108508	0.0920535118736356	-0.415408	0.418692727453143	-0.617423	0.218348962125156	1.38023794115396	2.34091463543808	-0.788256	-0.696975	-0.756858
Cla97C01G017320	0.986007541334295	0.517993008571665	1.83550841374395	0.224742747529809	0.783608701499821	0.515154148267735	-0.890482	-1.2485	0.271004656403936	-0.84604	-1.14666	-1.00234
Cla97C01G017350	2.68047363069339	0.973090685551724	0.665011157994807	-0.506013	-0.0802798	-0.692831	-0.335625	-0.394984	-0.429021	-0.782782	-0.458532	-0.638507
Cla97C01G017410	2.51631480842877	-0.437579	-0.450259	-1.00117	-0.877435	-0.393239	-0.910449	0.84816615881589	-0.102423	0.848589929656109	-0.203782	0.163264742164765
Cla97C01G017430	-0.589098	-0.559904	0.81746099355691	0.196366246116181	-0.670536	-0.442795	0.341792893738351	0.657704955662546	2.55941	-0.798225	-0.525296	-0.986877
Cla97C01G017440	-1.25719	-1.85347	-1.17175	1.42740411846511	0.0811389232150189	0.536957299684312	-0.344849	0.135452780269895	0.224758857343842	0.291195111401652	1.23258101928955	0.697775583190616
Cla97C01G017480	-0.394992	2.31927311202814	1.16577965611714	-0.684934	-0.0458872	-0.626499	0.0309476560005853	0.994442893169051	-0.368053	-0.641023	-1.17145	-0.577606
Cla97C01G017490	-1.50824	-1.51672	-1.20051	0.286342793338683	1.24748938565591	-0.126988	0.937272504691688	0.336881436781065	1.24372390904256	-0.47781	0.749146392468218	0.0294088456309784
Cla97C01G017520	-0.204468	1.32796536581298	2.12911314103143	-0.630316	-0.26887	-0.605441	-0.473397	0.378794019981248	1.01755439705177	-0.866328	-1.04994	-0.754663
Cla97C01G017580	-0.744837	-0.796398	-1.09903	-0.525358	0.436124561753426	-0.339607	1.82128755805049	1.26234109780909	1.50712825740387	-0.695436	-0.327721	-0.498491
Cla97C01G017590	-1.09079	-0.916488	-0.79435	-0.830042	0.446979425817479	-0.0101233	1.01628307748384	0.510314211667583	2.39550132489715	-0.328515	-0.539438	0.140664559823163
Cla97C01G017610	-1.18784	-0.82856	-0.835395	-0.16196	0.033086097549086	-0.12674	0.845783136003704	1.55080487967255	2.07835110767395	-0.492752	-0.656417	-0.218365
Cla97C01G017640	-1.05919	-1.25126	-0.81596	0.590229259020148	-0.504027	0.80922552689508	-0.645881	-0.421706	-0.652071	1.53735172365633	1.42323208580223	0.990048698930082
Cla97C01G017710	1.8518574608062	1.36570462576073	1.08120006978452	-0.142912	0.332067392944018	-0.616701	-1.04824	-0.479791	0.403172801567426	-1.01652	-0.817856	-0.91198
Cla97C01G017730	1.13175170018327	1.49780563882641	0.764209927055857	0.546804221738101	-0.0177884	0.364769458185077	-1.69509	-1.62172	-0.976382	-0.0277982	-0.00927091	0.0427149343422988
Cla97C01G017740	-1.14511	-1.72411	-1.37614	0.0847604873699822	-0.0613534	0.651081427868908	0.750627181361573	0.406391177122202	-0.580116	1.19776286450923	0.527585182219805	1.26862816928205
Cla97C01G017760	-0.958689	-2.01883	-1.29144	0.518297637074522	-0.140824	0.0122043518222368	1.13564309745451	0.43339040410318	-0.367229	0.842037074698352	1.06435975548912	0.771077256604116
Cla97C01G017800	-0.126478	-1.13445	-0.959746	0.0323394714792462	1.93153270423168	0.60213054419041	-0.220053	-0.375079	1.87071438088715	-0.274582	-0.598617	-0.747714
Cla97C01G017870	-0.506757	-1.46286	-1.15047	0.641059441543546	-0.0861676	0.912550816359783	-0.495414	-0.949464	-0.563893	1.46272691054336	1.15826190253708	1.04042714798654
Cla97C01G017880	3.05668169836428	0.213261908893243	0.0160222498310154	-0.604423	0.180497267547743	-0.355999	-0.519945	-0.306729	-0.377851	-0.489424	-0.476183	-0.335909
Cla97C01G017890	1.22505862243792	-0.253173	-0.185187	-0.134844	2.34907361248375	0.00480433505722483	-0.451393	0.805961849392868	-0.50504	-0.860116	-1.11157	-0.883574
Cla97C01G017940	2.80930441858631	0.664325869054826	-0.0720144	-0.923447	0.108525852491092	0.156795568188475	-0.234064	-0.352385	-1.01612	-0.637821	-0.368496	-0.134608
Cla97C01G017950	-1.10441	-1.23628	-1.0746	0.171396998697752	-0.62294	-0.0896829	1.81043920307032	1.67574794586087	0.680461560214618	-0.195078	0.198187730211764	-0.213244
Cla97C01G017960	-0.283091	-1.24924	-0.886102	0.269175935920843	-0.456538	0.244922393661754	-0.377278	-0.336226	-1.17549	1.84821833215602	1.58563262192697	0.816022341029982
Cla97C01G017970	1.67990713953327	1.7819870529151	1.20230735855925	-0.627473	0.163581766095053	-0.747483	-0.427074	0.0469801817310549	-0.615668	-0.844663	-0.824317	-0.788086
Cla97C01G017980	-1.4534	-1.4737	-1.69339	0.833026681003456	0.882958087080919	0.205574728790974	0.576377561797804	-0.330026	0.890097882415749	0.105773675947439	0.612471841634493	0.844237850578224
Cla97C01G018000	-1.53438	-1.42312	-1.29698	0.677041343545436	-0.486706	-0.0601804	1.21607844714776	1.06181034929217	0.79278307669909	-0.287411	0.563878190739066	0.777182982811721
Cla97C01G018010	-0.955002	1.4637091027335	1.95571373690814	-0.777436	-0.476137	-0.491836	-0.145041	0.0950988003097873	1.30798124323936	-0.674855	-0.693008	-0.609188
Cla97C01G018080	0.131242636254737	2.07789387734724	1.51208726969201	-0.318661	0.248700176694791	-0.278427	-0.558313	0.115945401480982	0.381153467010269	-1.13159	-1.16284	-1.01719
Cla97C01G018090	-0.16647	2.25428326113743	1.96427660778192	-0.501649	-0.168806	-0.639668	-0.309824	-0.340074	-0.636661	-0.588344	-0.390157	-0.476907
Cla97C01G018100	0.124173331078586	1.44371931967917	1.58655541413393	-0.0498462	1.41363758779913	-0.389108	-0.375211	-0.0186204	-0.389901	-0.893053	-1.48418	-0.968163
Cla97C01G018110	0.655896222620306	2.04995622990629	0.821346265405708	-0.430101	-0.544191	0.384280013549542	0.0464944556989383	0.00308123595670915	-1.46074	-1.68576	-0.111964	0.271699545243894
Cla97C01G018170	0.90928899497337	0.0329439304825545	0.233765869635303	-0.514103	-0.575422	-1.0198	1.2830341794143	2.1958155061414	-0.524243	-0.837995	-0.181079	-1.0022
Cla97C01G018250	2.62993837671524	-0.149612	0.125498953999426	-1.02975	-0.784588	-0.458287	-0.246259	1.0341457973894	0.441336347190258	-0.559994	-0.597106	-0.405319
Cla97C01G018280	2.42141436004186	1.22682016331802	0.915639081561062	-0.572265	-0.453011	-0.414809	-0.87117	-0.0653123	-0.236528	-0.647741	-0.671857	-0.631181
Cla97C01G018340	1.25428570997644	0.425603484472018	1.19619243394306	0.301523814900839	1.25709207449335	0.104666	-1.8309	-1.47154	-0.254219	0.0624420227481986	-0.510776	-0.53437
Cla97C01G018360	-0.787012	0.144837598530963	-0.615937	1.73537106020968	0.975733058792015	0.872927718847237	0.59206023878706	0.733041938584272	-0.193232	-1.35346	-1.42866	-0.675666
Cla97C01G018370	1.95281348665309	1.24875449379576	1.29636205978886	-0.312712	0.0588884015273313	0.10887633755746	-0.784144	-0.271665	-1.35071	-0.784728	-0.702827	-0.458906
Cla97C01G018400	0.127919383171339	0.39645654344328	0.827116031676437	-0.520945	-1.0059	-0.722488	0.313065713809415	1.75679894508605	1.58192801997951	-0.975053	-0.647258	-1.13164
Cla97C01G018410	0.313956831915573	0.728345832441133	0.957059416538939	-0.753918	-0.941279	-1.04925	0.885753345652003	1.32056523321392	1.32134487079285	-1.0944	-0.808243	-0.87994
Cla97C01G018420	1.39080913310678	2.41027791637296	0.876290591324775	-0.506883	-0.381788	-0.470727	-0.64251	-0.595542	-0.591106	-0.471437	-0.569373	-0.448011
Cla97C01G018470	0.630269391611616	1.50515287269646	0.14469694943276	0.984306409043094	0.573090618484294	0.0595913987046034	-2.2025	-1.3153	0.132848978265578	-0.0322569	-0.627662	0.147759048909529
Cla97C01G018480	0.000202644115292813	-0.242406	1.37286632342365	0.00407506735571235	-0.196362	-0.255269	-0.630386	-0.0288656	2.5230323489113	-0.906104	-0.924599	-0.716185
Cla97C01G018490	-0.597134	-0.347808	-0.189519	-0.144862	0.586688403714711	-0.545606	1.52126158877807	1.59900525347554	1.24696552919431	-1.34103	-0.872455	-0.915505
Cla97C01G018500	-0.326337	0.831871670116621	0.856448666747899	-0.792061	0.770876101918343	-1.25977	0.11230304747932	0.766625161933891	1.85035987106432	-0.901153	-0.936249	-0.972916
Cla97C01G018510	-1.58326	-1.47201	-1.10973	0.122516111669676	-0.680037	0.158887212705746	0.300783381571456	0.635697050351545	0.547567223252378	0.999386926832224	1.6037923746693	0.476398382255061
Cla97C01G018520	-1.81003	-1.60203	-1.10527	0.802552966965714	-0.374062	0.521433702260288	0.990167346324202	1.09788864426871	0.312302262442993	0.267138822829421	0.695085249157573	0.20481780069189
Cla97C01G018530	-1.02129	-1.38168	-0.11432	0.121497077338034	0.19164102586769	0.0842004234318599	0.870163660566777	1.55004107929353	1.80550991362703	-0.925972	-0.630066	-0.549725
Cla97C01G018540	-1.23964	-1.0149	-0.871514	0.602666775188407	-0.864183	0.598922315415088	-0.553419	-0.346569	-0.384892	1.61047667500865	1.27345627077295	1.18959925495636
Cla97C01G018570	-0.746488	-0.451297	0.602078954922923	-0.810843	0.380832779219843	-0.166732	2.32861034966668	0.468993249236354	0.943905942089656	-0.3757	-1.15757	-1.0158
Cla97C01G018610	0.267413761254512	0.422755869416925	0.406582546640203	-0.0993231	1.87612803764642	-0.191723	-0.244992	-0.603692	1.55653669243687	-1.33939	-1.39588	-0.654417
Cla97C01G018630	-0.777214	-0.163278	-0.88545	0.391956927568131	1.30738760073542	-0.110635	-0.0372785	2.0744014652412	0.906114033588486	-1.17287	-0.636803	-0.896335
Cla97C01G018635	-0.937064	-0.937064	-0.937064	2.21611385930802	-0.0829429	1.05236565311817	0.7047126388995	-0.56424	-0.281736	0.871663993979891	-0.747087	-0.357657
Cla97C01G018640	1.46334465344609	1.83215383680063	1.58078354812646	-0.546028	-0.0452274	-0.535515	-0.700136	-0.634257	-0.820841	-0.539335	-0.562133	-0.492809
Cla97C01G018650	-0.421827	1.7400010397734	1.91086427533223	-0.191148	1.16141311625467	-0.282609	-0.817148	-0.782604	-0.392614	-0.667484	-0.691909	-0.564934
Cla97C01G018660	0.31659574667043	1.90716021890907	1.66291536577028	0.159207653406574	0.203692909055869	-0.523738	-1.20821	0.163647078015319	-0.830782	-0.79891	-1.15355	0.101969807239711
Cla97C01G018670	-1.35189	-1.04169	-0.745067	-0.304403	-0.326956	-0.215459	0.280857298426007	2.53254897382082	-0.260993	0.512777830833997	0.599762051290631	0.320505273665002
Cla97C01G018680	2.54144838389452	0.0599793950643916	0.145705481146742	-0.0287859	-0.764103	0.360970740542441	-0.801159	-0.556048	-1.59116	0.231313237501674	-0.102533	0.504368352684476
Cla97C01G018700	-0.689	-1.18025	-1.16428	-0.437261	-0.118363	0.0380354039796215	-0.406895	1.71592263558086	1.91721464025243	-0.30929	-0.176729	0.810889051344427
Cla97C01G018740	-1.52918	-1.46754	-0.222201	0.027254232999581	-0.80343	-0.0529303	0.836264529840961	0.14853992288334	-0.506254	1.31342600200219	1.65805054041906	0.597999668386291
Cla97C01G018760	-0.835905	-1.13641	-1.05066	0.400455879523705	-0.921526	0.0583420247930312	-0.447089	-0.157435	-0.268965	1.78532586592082	1.06766463647313	1.50620451325907
Cla97C01G018770	-0.422829	-0.941172	-0.866923	0.421186248781131	-0.848164	0.421627912601923	-0.619739	-0.660014	-0.872692	1.72943167893524	1.30535308672358	1.35393422234474
Cla97C01G018800	-0.555114	-0.295014	-0.20999	-0.555114	-0.416928	-0.484889	0.0823726301395014	1.43539194728132	2.62560976202612	-0.516097	-0.555114	-0.555114
Cla97C01G018810	-1.90677	-1.68424	-0.667381	-0.30696	0.207418820308086	0.439772171098937	0.509280392662785	0.350321629609174	1.55893279617926	0.852514762364699	0.362326398511314	0.284782472661187
Cla97C01G018860	0.169450314381269	1.5398420821863	0.587810169693211	0.910703420104887	1.23602946592019	0.236441822729181	-1.73325	-0.628143	0.183855882631135	-1.29452	-0.645401	-0.562826
Cla97C01G018890	-0.949674	-0.673884	-1.23752	1.7197597362678	-0.85306	1.00457756980069	-0.686604	-0.225052	-0.718274	0.732771296620572	1.12070085938306	0.766262311595659
Cla97C01G018920	-1.43508	-1.425	-1.39724	0.0653177657344389	0.0929974858486208	1.20472131749559	0.46451601731907	-0.0349854	-0.016885	1.20599520360112	-0.0721263	1.34776537523978
Cla97C01G018960	-1.48073	-1.14868	-1.64839	1.29382332943343	-0.0685198	0.681333753743343	-0.348521	0.0303534276105104	0.0449234160012249	0.663025365410008	0.765994370600757	1.21538172822524
Cla97C01G019000	-1.14185	-1.27351	-0.681149	0.403141291207562	-0.641358	0.866459066300701	-0.126989	-0.344748	-0.961483	1.61043715398712	1.21033467658053	1.08071099094576
Cla97C01G019030	-0.827754	-1.0887	-0.958031	-0.378507	-0.224638	-0.383416	2.14045162648472	0.773869221224832	1.58800489310518	-0.139756	-0.142294	-0.359228
Cla97C01G019040	-0.721734	-1.15132	-1.07519	1.48306151966867	1.23991820381939	1.90262040236683	-0.249234	-0.200027	-0.647862	-0.257507	-0.14613	-0.176601
Cla97C01G019070	-0.202026	1.58432256097002	1.72467850987881	-1.00273	-0.68119	-1.05557	0.27445086221995	1.11612818089497	0.321911367022027	-0.615405	-0.818806	-0.645758
Cla97C01G019090	-0.701136	-0.35199	-0.122649	-0.235814	0.143732123760879	-0.888886	0.503697845034577	1.49788552626682	2.32967110001852	-0.700108	-0.712114	-0.762288
Cla97C01G019110	0.881627316395764	0.736912707494084	0.602771802218597	-0.457528	-0.136695	0.637535561080209	-0.582926	-1.13432	-2.27345	1.17344054430394	-0.146287	0.698915199937726
Cla97C01G019120	-0.840339	-1.15123	-0.403314	-0.0931116	-0.537257	-0.214675	0.987802479449606	1.1264967037319	2.37401647931586	-0.442759	-0.227923	-0.577703
Cla97C01G019140	0.412864989239842	2.18989366142388	1.51458412406213	-0.558729	0.786500636272361	-0.490695	-0.59229	-0.390752	-0.755231	-0.714184	-0.730342	-0.671621
Cla97C01G019160	0.177627579248737	-0.162149	0.133529408311142	-0.54844	-0.822863	-0.555281	-0.0131825	2.21093944812486	1.76266045169954	-0.822863	-0.822863	-0.537115
Cla97C01G019190	2.6408578259695	-0.13642	-0.0207032	0.86010401680002	-0.0233253	0.728296558974937	-0.649926	-0.696185	-0.71526	-0.684412	-0.656939	-0.646088
Cla97C01G019220	-1.09413	-0.409472	-0.0719325	-1.30397	0.0711985496176597	-0.808101	1.27092462404647	0.811003084099258	2.1364669679686	0.231984888526513	-0.544585	-0.289387
Cla97C01G019230	1.49054984911749	1.84018450140547	1.41565540154221	-0.44838	0.234805646314532	-0.532832	-0.857484	-0.62316	-0.950329	-0.513155	-0.514923	-0.540933
Cla97C01G019240	-0.632494	0.508579265758757	-0.521836	-0.937785	0.928807062271282	1.43304990145109	-1.00591	-0.70053	-1.0172	-0.564146	0.888011237774714	1.62145377982222
Cla97C01G019250	-0.442275	0.711356514045128	0.119134979481047	0.0525081525738247	1.92485457297418	1.84212603195864	-0.71229	-0.782864	-0.922708	-0.441405	-0.905861	-0.442576
Cla97C01G019260	-0.284091	-0.242955	-0.376183	-0.0686831	2.26684635867183	1.6776715211285	-0.914022	-0.790043	-1.05973	0.0780402410883845	-0.399343	0.112495960392726
Cla97C01G019280	0.915816430556199	1.6520924531383	1.29381927975562	-0.0488467	0.0528567631923385	0.901443306182367	-1.32262	-1.35975	-0.871811	-0.608921	-0.421585	-0.182494
Cla97C01G019290	0.754586546022737	1.70041341962284	1.62818973373802	-0.867131	0.775689307354524	-0.0421587	-1.16314	-0.95328	-0.301388	-1.01055	-0.152741	-0.368486
Cla97C01G019360	-0.518173	-0.90542	-1.07064	-0.552611	-0.835484	-0.688381	0.246830006912206	1.58808999567848	0.985235281917898	-0.355607	1.88677945359464	0.219379870589595
Cla97C01G019370	-1.52287	-1.57364	-1.46314	-0.282042	0.0448943578129426	0.205011521145891	1.04899479605167	0.323706665274202	0.602524904818664	0.969656964853609	1.01781998090325	0.629083270247301
Cla97C01G019400	0.278007080890759	0.159313267135834	-0.139558	-1.10594	-1.10969	-0.64966	2.16152485679542	1.65001238965626	-0.57694	-0.0815276	-0.511416	-0.0741246
Cla97C01G019410	0.478185734683829	0.265373975394575	-0.124251	0.688695216479977	1.19841872615904	-0.0728017	0.23070986666796	0.0968554665415967	1.52380812877345	-1.76103	-1.48407	-1.0399
Cla97C01G019430	-0.115668	2.09551779055297	1.87101292612717	-0.562419	-0.0215552	-0.62526	-0.633978	-0.123824	0.427789206058175	-0.797152	-0.804627	-0.709836
Cla97C01G019450	0.541771591089946	1.53879391170115	0.134717769436916	-0.590131	1.08492731781456	-0.119086	-0.317247	1.33185797434407	0.20930130409074	-1.18496	-1.32521	-1.30474
Cla97C01G019460	-1.42402	-1.45178	-1.32289	0.568441399823475	-0.148026	0.728948406328647	-0.404301	-0.232268	0.417326221706075	1.09466454249797	1.46462003206445	0.709285501765639
Cla97C01G019480	1.92864509702187	0.574556202001393	1.04563279086874	0.539843101746594	-0.0145867	-0.873424	-1.25186	-1.60759	0.114707594329028	-0.761782	0.225831072440393	0.0800201935739447
Cla97C01G019490	-1.762	-1.2523	-1.29224	0.660808311533847	-0.420077	-0.0123573	0.579265415538286	-0.0507254	1.4367401823643	0.458558291957439	0.649744419066412	1.00457406162915
Cla97C01G019520	1.36917692003622	1.6510136808713	1.83765087554456	-0.570534	0.0511126127311304	-0.605371	-0.577416	-0.620413	-0.674288	-0.627927	-0.632674	-0.60033
Cla97C01G019540	1.53201191815529	1.4770494865485	0.946857511453657	0.175420993781165	0.659806208171891	0.439257596467674	-1.25084	-0.735137	-0.577743	-0.669445	-1.12941	-0.867832
Cla97C01G019550	0.044274202916368	-0.190344	0.122982484052964	-0.221128	-0.000475511	-0.460719	-0.449618	0.929281625366034	2.72805275179575	-0.961809	-0.951755	-0.588742
Cla97C01G019570	-0.883589	-1.46228	-1.0226	1.03832954562283	-1.10349	0.954709712567153	0.101657852140612	-0.463607	-0.35772	0.914644737369601	1.26443012138786	1.01951701307657
Cla97C01G019590	-1.18013	-1.28843	-1.08919	-0.145244	0.436079405952702	-0.29008	0.633761459913041	0.0698164242522122	2.42978401076801	0.390500225761326	-0.0158499	0.0489743296461989
Cla97C01G019600	-1.09847	-1.21921	-1.19441	-0.465098	-0.919047	-0.636455	1.26184935280671	1.10363071758119	0.821172211036725	0.942489131660234	0.533868243589447	0.869681154991397
Cla97C01G019630	-1.19718	-1.3337	-1.26356	-0.649705	-0.514973	-0.189587	1.46078479467027	0.542103135477376	0.16376847926479	1.17479352859949	0.916755977150992	0.89050032707672
Cla97C01G019655	1.15305868184177	1.52937443512992	1.09778261545064	0.961165213629092	0.282532862123405	0.00172890216497926	-1.32801	-1.11145	-0.464359	-0.86289	-1.06021	-0.198724
Cla97C01G019720	2.55609436562885	1.12508549717728	0.145679112485026	-0.730662	-0.583763	-0.0852272	-0.651619	-0.829874	-0.910039	0.471092699303941	-0.30643	-0.200337
Cla97C01G019730	-0.976827	-0.763355	-0.47767	-0.493971	-0.36201	0.310043405961016	-0.625691	-0.0343233	-1.14064	1.79690321757186	1.45957646535011	1.30796897638378
Cla97C01G019740	-0.898732	-0.890363	-0.556069	-0.0935852	-0.383773	0.43670019783156	-0.307016	-0.490233	-1.27324	1.65502047083472	1.15049758664977	1.65079155299157
Cla97C01G019760	-0.793563	-0.481489	0.436698104944069	0.197262157687142	-0.508428	0.533592719044237	-0.077078	-1.05382	-1.77908	1.92054042866074	1.03391621876471	0.571442050198419
Cla97C01G019770	1.60033495421549	0.78744363582476	-0.0448097	-1.14642	-0.929633	1.00530410355229	-0.937892	-0.988372	-1.07626	0.741428790908097	-0.0413828	1.03025877793423
Cla97C01G019790	-0.557503	-0.244569	0.0162414765820495	-0.64926	-0.608535	-0.872342	0.801615493919662	1.93346746643895	1.92012252731617	-0.587856	-0.583083	-0.568299
Cla97C01G019860	-0.67794	-1.06487	-0.973214	-0.615035	-0.456282	-0.18477	1.9311922090821	1.54963452481442	-0.0394798	1.09588617931826	-0.698274	0.133147785407495
Cla97C01G019890	-0.342817	-0.16478	0.711139098127089	-0.471722	-0.520109	-0.349513	-0.433942	-0.0603985	2.9756523138939	-0.208923	-0.585438	-0.549148
Cla97C01G019930	1.02094088813667	-1.20547	-0.776582	-1.13303	-0.613493	-1.46379	0.720150733108907	1.52241527110651	0.138514410722398	0.278609268342124	0.862711257608901	0.649011093506016
Cla97C01G019940	0.793265157384382	-0.121974	1.48020269355894	-0.972613	-0.800849	-0.456984	-0.271505	0.477739650480578	2.07700703071434	-1.03259	-0.592751	-0.57895
Cla97C01G019945	-0.274487	-0.932183	-0.763592	1.12819147978871	0.270722389239346	-0.345309	0.795860942272217	1.43157566178868	1.55895414967402	-0.686762	-0.950405	-1.23257
Cla97C01G020000	0.0583414605194569	-0.041201	-0.356925	-0.245894	0.01261570122582	-0.568695	0.226581136678437	1.01783084386373	2.62044383142628	-1.0676	-0.729473	-0.926029
Cla97C01G020080	-1.36201	-1.38179	-1.1206	-0.419837	-0.4572	-0.260468	1.68889200285776	1.16948113139814	0.856158246835471	0.504657513072493	0.470888126119804	0.311827856502627
Cla97C01G020100	-1.75129	-1.72374	-1.06734	0.161647135797154	0.0931058184752163	0.60728083147659	1.00426443991049	-0.00412298	1.22678741696018	0.849842739979175	0.279894894425591	0.32366708946024
Cla97C01G020160	-0.234593	-1.04536	-0.603265	0.876081613663348	-0.658858	1.1932591462644	-0.667221	-0.767883	-1.41895	1.38733520623335	1.03706819748459	0.902391248807087
Cla97C01G020240	-0.873388	-0.65723	-0.661532	-0.900336	-0.341483	-1.27691	1.54300599801197	0.86760686995787	1.50022115734608	0.255137611014523	-0.506034	1.05093868579163
Cla97C01G020260	-1.72819	-1.52884	-1.20676	-0.228544	-0.300866	0.132966995074892	0.870155790671697	0.725964191379391	0.994393989227429	0.722680133777792	0.957026157876873	0.590014920966123
Cla97C01G020270	-0.844029	-0.828989	0.104863663079238	-0.908122	-0.842499	-0.674999	0.225824311391225	1.2797546160735	2.41394466876493	0.0583517686855085	-0.19187	0.207767640005733
Cla97C01G020350	1.02550889377805	-1.05691	-1.18067	-0.00595229	0.507887397729171	0.378650945123854	-0.912797	-1.20414	-0.908695	0.909355302131379	0.995438424308826	1.45232036046465
Cla97C01G020370	1.67679314086599	1.56596599548573	1.31153572563567	-0.766145	0.566779467449095	-0.460658	-0.7222	-0.683136	-1.13889	-0.414567	-0.488065	-0.447416
Cla97C01G020490	-1.36086	-1.39724	-1.25173	-0.483455	-0.406148	-0.200661	0.869624595927269	0.888194215170942	1.55185300000892	0.924035933003724	0.494150652926005	0.372245316383083
Cla97C01G020550	1.38383535010344	0.106122987045557	1.92442683234577	0.0414571780798418	0.818502175983706	-1.70411	-0.460617	-0.879335	-0.702367	-0.447645	0.196855232471848	-0.277122
Cla97C01G020560	1.43989435310328	0.189168420132776	0.972029740045825	1.10366114572054	0.335767192496381	1.18826368239498	-0.277727	-0.736475	-1.3226	-1.02433	-0.790324	-1.07733
Cla97C01G020570	1.46656314225263	0.124138524674287	0.130763168835805	1.56369646753248	0.704676412710373	0.685134822978209	-1.23034	-0.816297	-1.14606	-0.767668	0.373237322840427	-1.08784
Cla97C01G020620	0.474793914657756	1.08977031162294	1.28030741380122	-0.455628	0.338665766173214	-1.106	-0.814472	0.429158480478346	1.57063349241185	-0.439977	-0.968798	-1.39846
Cla97C01G020720	-1.20242	-1.23688	-1.51191	0.0760080181693755	-0.6338	0.560718915969009	1.06990983439927	1.78097050348338	0.305876338419578	-0.196376	0.693783365022224	0.294128289091627
Cla97C01G020730	0.94034486993185	1.22470377099263	1.23017910146455	0.174616878554051	0.505395810632588	0.307631774258507	-1.7846	-1.41638	-1.22179	-0.142219	0.0641056606059207	0.118010419965789
Cla97C01G020810	1.05651406416923	1.57443557596069	1.42731445499642	-0.210731	0.986437118571076	-0.0122798	-0.627439	-0.798302	-1.1098	-0.584596	-1.23683	-0.464725
Cla97C01G020830	0.396533140847875	0.836493058878014	2.54649862335778	0.1854296561604	-0.0626368	-0.448005	-0.893597	-0.0716311	0.26920726783291	-0.864265	-0.910765	-0.983261
Cla97C01G020880	0.24057724127358	2.37204519974041	1.49526553714905	-0.0667586	-0.465369	-0.24493	-0.683574	-0.670513	-0.0297492	-0.787255	-0.0373403	-1.1224
Cla97C01G020890	-0.212643	1.66527492057581	2.17820977372546	-0.325025	-0.402179	-0.519578	0.726643560117486	-0.377095	-0.603643	-0.73037	-1.11945	-0.280142
Cla97C01G020900	-0.402754	2.06231520690625	1.91847030045094	-0.139397	0.219671537956056	0.280182158265745	-0.810597	-0.360885	-0.810597	-0.568181	-0.810597	-0.577631
Cla97C01G020910	-0.397364	1.55351487549043	2.26396	-0.324339	0.2223229250682	-0.612937	-0.811072	-0.251132	-0.258722	-0.776707	0.469930517180221	-1.07746
Cla97C01G020920	0.338334673203142	1.87999465341727	1.39849819076447	-0.415488	1.03625178907288	-0.66662	-0.843028	-0.571562	0.517648604050726	-0.989935	-0.818339	-0.865755
Cla97C01G020940	1.71531112397861	0.720824741792304	-0.275893	-0.859473	-0.357555	0.864159680242319	-1.17721	-0.632735	-1.36501	-0.420258	0.433240647929555	1.35460035298987
Cla97C01G020950	2.81340669003795	0.689538787631847	-0.0300106	-0.701326	-0.23203	-0.114243	-0.837386	-0.480546	-0.997559	-0.268253	-0.0583812	0.216790268929815
Cla97C01G020975	-1.2832	-1.58359	-1.32493	0.753058737011606	-0.04438	0.471713253315259	0.584520254779717	0.675094370027247	1.7525757925745	-0.486443	0.436662150514411	0.0489147867462513
Cla97C01G020980	-0.167897	1.27796520858811	1.37609881667213	0.569941153784928	1.08104082154139	0.0457718243338589	-1.49621	-0.130314	-1.34857	0.409940179925882	-1.25525	-0.362517
Cla97C01G020990	0.324731087203929	0.693300433086483	0.920837294709856	-0.348809	0.383976152796204	-0.648192	0.37366821535498	2.06348811237297	-0.120654	-1.33867	-1.05433	-1.24934
Cla97C01G021020	-0.361114	0.117099888634456	0.169562469339997	0.254105854614136	-0.947242	0.669295742027785	-0.807899	-0.750037	-1.80376	1.91995631362689	0.965529240579476	0.574502019512277
Cla97C01G021040	-0.789801	-0.337182	-0.118929	0.188943141607248	1.83313538138147	-0.0259637	0.716891275162155	-0.264847	1.78692686678055	-1.15337	-0.746024	-1.08978
Cla97C01G021060	0.800375961532914	1.59596908979197	1.49095916765805	-0.580525	0.787527564098418	-0.728275	-1.03475	-0.158404	-1.70819	-0.057153	-0.174542	-0.232996
Cla97C01G021080	1.14473276881164	2.07653741338447	1.61010474457773	-0.630139	-0.349273	-0.483193	-0.251455	-0.548736	-0.560909	-0.600851	-0.742448	-0.66437
Cla97C01G021100	-0.228239	-0.107782	-0.377358	-0.366634	-0.460853	-0.160392	0.404413058422021	-0.349605	3.07484040585872	-0.499528	-0.467695	-0.461167
Cla97C01G021170	-1.52419	-1.16942	-0.210607	0.0250059149154311	-0.355881	-0.159544	0.469646502425344	1.36790380346284	2.19262331851279	-0.436865	-0.1332	-0.065468
Cla97C01G021180	-0.189989	-0.223261	0.282973358317193	-0.04069	-0.710256	-0.820787	0.300505337270855	0.457575299658683	2.85251791160537	-0.639577	-0.593379	-0.675633
Cla97C01G021210	1.77316076394441	1.13608241530559	1.41336362834854	-0.883549	-0.467855	-0.915042	0.62920269694052	0.277467815454534	-0.956395	-0.647484	-0.662381	-0.696571
Cla97C01G021220	0.855253569153597	2.43052010020512	0.945674971983983	-0.538851	0.366460925962888	0.0556723838831913	-0.612923	-0.893957	-0.998048	-0.496131	-0.52645	-0.587221
Cla97C01G021240	-0.590639	0.269951536501189	0.448597457843489	0.0190602786206419	2.84350791127306	-0.330912	-0.000546034	0.0622032217955076	-0.223442	-1.00647	-0.783394	-0.707919
Cla97C01G021300	-1.35585	-1.61516	-1.45512	-0.39876	0.208323901674338	0.366040025862833	1.22847259387668	0.592343661510944	-0.0368143	0.854269311455814	1.1288821955956	0.483370430082529
Cla97C01G021310	-1.54833	-1.50205	-1.46305	0.0631864741421872	-0.0172865	-0.113814	0.868622885172568	0.60482786406816	1.20289037237785	0.139348781421178	1.02989641117533	0.735768129976733
Cla97C01G021440	-1.43563	-1.04276	-0.412019	-0.254682	0.591829891560352	-0.647961	1.39939239442599	1.8869022832379	0.917068812827092	-0.639778	-0.103113	-0.259249
Cla97C01G021470	0.754942144416986	2.28244269133576	1.41036576230758	-0.472378	0.366070069050467	-0.388122	-0.822558	-0.586878	-0.860231	-0.647409	-0.460961	-0.575284
Cla97C01G021480	-1.19218	-1.62163	-1.30647	0.405002103066059	-0.137885	0.151805408262554	0.107998804614185	-0.598884	0.651669882159355	0.979320152534269	1.31248589586475	1.24876118988321
Cla97C01G021490	-0.862579	0.692580067224646	0.924547559348818	0.444895444952933	0.951993618787582	1.75483236944306	-0.425607	-1.45085	-1.51933	-0.111481	-0.359709	-0.0392904
Cla97C01G021500	0.115369492154018	-0.972625	0.202735238908242	1.13225530088224	1.47689480608915	0.805215670660702	-1.22849	-0.263429	0.985697477632171	-1.38481	-1.15645	0.287637477993878
Cla97C01G021510	0.0636346927185414	0.817081154352808	1.15081671161075	0.370889040051922	2.20082245823403	-0.431585	-0.319449	-0.995662	-1.17733	-0.700583	-0.0492447	-0.929385
Cla97C01G021540	0.426444092934243	1.59128100402459	0.976608458705229	0.650876533611425	1.28554361386932	0.0733403650982147	-1.42669	-0.984492	-0.3151	-1.15713	-0.860085	-0.260597
Cla97C01G021560	2.28860430317513	0.898385464755511	1.08573862365873	-0.315402	-0.346655	-0.863391	-0.340251	0.291453841238973	-0.255861	-0.987553	-0.221957	-1.23311
Cla97C01G021590	1.11711823545239	0.498423571641736	1.03579356982583	0.679082542096404	1.27787344130931	0.457592982877117	-0.74649	-1.015	0.104115025088797	-1.70537	-1.14337	-0.559764
Cla97C01G021610	0.264699777177977	1.30818956820048	0.911436026311616	-0.223476	2.20890558958182	-0.31394	-0.941936	-0.771993	-0.0863476	-0.875498	-0.80193	-0.678108
Cla97C01G021630	-0.519964	-1.33488	-1.41548	0.806847870714853	0.0314207448953481	0.461616064087756	-0.919523	-1.05485	0.58349256336675	1.08858448153782	1.0566604693511	1.21607243250355
Cla97C01G021640	0.186969048196105	1.92101	1.36941467294296	-0.306922	0.596478955068056	0.667141009059516	-0.901068	-1.10688	-0.807502	0.169666703191408	-1.2003	-0.588013
Cla97C01G021650	1.47446958925485	0.432043143796946	1.61418212923675	-0.941689	0.945225963228649	-0.475225	-0.175879	0.624661898672034	-0.524599	-1.44761	-0.952534	-0.573043
Cla97C01G021670	1.07009504956287	1.56418085817527	2.10111857631825	-0.739026	-0.639523	-0.687185	-0.426105	-0.0754353	-0.182893	-0.78927	-0.658616	-0.537341
Cla97C01G021690	2.18256521647378	0.292781173338244	0.218123569794391	-0.782114	-0.782114	-0.595548	-0.782114	1.71773461351386	-0.1061	-0.782114	0.00178143506880927	-0.582882
Cla97C01G021720	-1.31367	-1.67343	-1.17861	0.362947969277015	-0.103201	0.308869733253498	0.118158711947077	0.200302919325208	1.76040783794775	0.204784142666032	1.28495536276364	0.0284913939540739
Cla97C01G021740	1.24136806061142	1.25353722797695	1.75725001926027	-0.404887	0.213645543435234	-0.507297	-0.742469	-0.579299	0.725636519663726	-0.940611	-0.988976	-1.0279
Cla97C01G021760	-0.233907	0.452789979817577	2.81304616068473	0.180970060956795	0.114808069616289	0.38195150279046	-0.734831	-0.471919	-0.159041	-0.819104	-0.845627	-0.679138
Cla97C01G021790	-1.54857	-0.941573	-0.313015	1.49028692778479	1.33070925775236	1.09083752309791	-1.03532	0.167645880325757	-0.471855	-0.487388	-0.196581	0.914821754106946
Cla97C01G021820	-0.399178	1.53383303781414	1.74596147387996	-0.696623	-0.151099	0.0940514181031355	0.0428139149965696	0.36366307084987	-2.14167	0.159057312857497	-0.16394	-0.386871
Cla97C01G021830	0.595752025994802	0.791123360845094	2.2781161792575	-0.514434	0.780284962561518	-0.53626	0.211687640416283	-0.0986058	-1.29836	-0.35304	-0.727436	-1.12882
Cla97C01G021850	-0.411715	-1.69174	-1.45573	-0.0894105	-0.23379	-0.782211	1.88066808700945	0.718827261860757	0.408161884760272	0.448243079583926	0.712151290072384	0.496542792270058
Cla97C01G021910	0.320110187756157	0.375854082336399	-0.195236	-1.68057	-1.66475	0.216846345161989	-0.903816	-0.0186151	0.153392459965123	1.60501906630145	0.732557071865315	1.05920962116249
Cla97C01G022040	2.43567962919986	1.0109924905385	0.544258632963683	-0.460089	0.749042407747978	-0.138963	-0.816307	-0.787625	-0.550655	-0.843687	-0.606853	-0.535795
Cla97C01G022060	2.40863366808177	1.00279683632365	0.245010357633877	-0.493767	0.803884679323014	-0.246551	-1.0377	-0.898678	-0.373437	-1.02415	-0.0612345	-0.32481
Cla97C01G022130	0.555356044404885	0.303816692833524	2.88755588329805	-0.152677	-0.382837	-0.400095	-0.162518	-0.748926	0.0937235188305203	-0.619718	-0.748926	-0.624755
Cla97C01G022150	-1.10633	-1.45585	-1.1352	0.474040293583201	-0.188166	0.289597008175991	0.101729824428495	-0.38831	-0.522398	1.16619928318675	1.83405274843243	0.930630767793786
Cla97C01G022210	1.22865836718829	1.63175411964921	0.380636498042665	-0.204883	0.62982625131045	0.366775203134359	-1.04656	0.42915975518518	0.17636400546379	-0.861194	-1.77121	-0.959336
Cla97C01G022220	0.638179252788915	1.76640421804919	1.50369520844347	-0.457278	0.138557240675881	-0.407542	-1.01621	0.227002061150666	0.711356816462485	-0.935568	-1.09199	-1.07661
Cla97C01G022230	0.971575984586775	1.45803643950091	1.21899258933931	-0.738009	0.637686054495679	-0.0340653	-0.767369	-1.12367	-1.8464	0.452440229589744	-0.12154	-0.107673
Cla97C01G022240	0.375033755848083	1.92231698393431	1.41027850210983	-1.0561	-0.401818	0.114027791091366	-1.13066	-0.566573	-0.977425	0.656253664036258	-0.820863	0.475523730890584
Cla97C01G022250	0.460850680614108	2.0694540290475	1.93817893865951	-0.0133014	-0.601012	-0.40506	-0.765686	-0.246583	-0.856765	-0.482107	-0.606663	-0.491306
Cla97C01G022260	2.53881100407707	0.682621392260422	1.17722381037061	-0.307905	-0.503435	-0.446576	-0.763613	-0.786497	-0.80034	-0.00807406	-0.333204	-0.449012
Cla97C01G022270	2.5611113779905	0.650691020745524	0.971374905139646	-0.185795	-0.454152	-0.521453	-0.74539	-0.570338	-1.13082	-0.077044	0.119264272711669	-0.617447
Cla97C01G022310	-1.2407	-1.33417	-1.22804	-0.226254	0.430168358911283	-0.129815	0.748919432466218	0.440568159986723	2.25771	-0.0221053	0.25345171450978	0.0502666059133617
Cla97C01G022330	1.59421464354424	1.21189094105432	0.832648909464375	-0.0122249	1.37414070074394	-0.0961548	-0.679795	-1.12864	-0.435682	-0.977953	-1.06635	-0.616093
Cla97C01G022350	2.96286275688009	0.409755911462534	-0.429822	-0.583934	-0.0409218	0.450894979567676	-0.583934	-0.406166	-0.583934	-0.392283	-0.402766	-0.399753
Cla97C01G022360	1.25474041938935	2.06369642223515	1.09090710281904	-0.312806	0.487790669956883	-0.395688	-1.23303	-0.503728	-0.351778	-0.965061	-0.641681	-0.493368
Cla97C01G022370	2.50669000547337	0.152894459237514	-0.126849	-0.483106	-0.571106	0.453019031834666	-0.718539	-0.78159	-1.53664	0.457531635658332	0.372439615830086	0.275256843293685
Cla97C01G022390	-0.671688	-1.25557	-1.11498	0.241200032304929	-0.828319	0.465120092824665	-0.55731	-0.499534	0.46565095293486	1.30136184360108	2.02917093851924	0.424896800563488
Cla97C01G022400	2.70663285647854	1.02705234464736	0.0955871482037944	0.0906845228186838	-0.328315	-0.0315066	-0.849534	-0.910574	-0.73492	-0.309203	-0.275738	-0.480166
Cla97C01G022420	2.58422177392911	0.744826260994528	0.248872923470378	-0.778248	-0.234943	0.392396367232859	-1.00756	-0.707311	-0.803247	-0.773648	-0.026396	0.361037488566203
Cla97C01G022460	1.31626274690862	0.455876829183955	2.0119403477996	-0.401713	-1.29403	0.100787712483326	-0.506026	0.88176377690554	-0.609752	-0.993689	-0.874869	-0.0865496
Cla97C01G022470	0.256503459192483	2.14481237146272	0.292877332601973	-0.472548	0.615459133059454	0.77374916037928	-1.01624	-0.647413	-1.38322	0.411304517900024	-1.20788	0.232594272021367
Cla97C01G022480	2.63547898776333	-0.146485	0.0328949315375304	-0.760278	-0.172173	-0.496816	-0.133498	0.83387385572798	-1.55612	0.0440765442220242	-0.164158	-0.116794
Cla97C01G022490	0.550258510137843	-1.09894	-0.704716	-0.813768	-1.18293	-0.432389	1.27626605590462	1.2702344115481	-1.07548	1.08384164616827	1.0809797162053	0.046645087424954
Cla97C01G022530	-0.521894	-0.948601	-0.63499	-0.994487	-1.03507	-0.65605	1.64262958683788	1.42214895538946	0.493060657723459	0.0851600008871453	-0.233307	1.38139921348132
Cla97C01G022580	0.234632627256285	2.78388339113426	1.09684038461061	-0.514574	-0.199141	-0.314198	-0.514574	-0.514574	-0.514574	-0.514574	-0.514574	-0.514574
Cla97C01G022600	-0.873327	-1.03292	-0.940724	-0.694595	-1.13029	-0.781654	0.58624683269069	0.959168812997425	1.72722985462084	0.609316883664367	0.960761566080388	0.610789522321704
Cla97C01G022610	-0.952965	-0.274219	-0.449142	0.455323148210418	0.0871274712571692	-0.448391	-0.241675	0.290841898581225	2.93199	-0.533572	-0.419803	-0.445514
Cla97C01G022730	-0.652869	-0.720169	-0.576649	0.062824387868035	-0.626799	0.804964316916538	-0.880162	-0.874786	-0.866338	1.73918916587316	1.23865118438979	1.35214285891515
Cla97C01G022740	-0.97612	-1.49274	-1.43015	-0.369875	-0.851899	-0.14496	1.00794539794749	1.08040985352261	0.494503949306599	0.849764381556781	1.08973864469044	0.743385195047704
Cla97C01G022770	-1.23564	-1.41022	-0.939975	-0.215448	-0.827803	-0.20117	-0.0365359	0.672244041297221	1.13339772939873	1.58011895045894	0.241782711579297	1.23924227695952
Cla97C01G022840	1.42351810226615	1.63932702190705	1.14792331585821	-0.339849	-0.380817	0.525195558189395	-1.05816	-1.22304	-1.2633	-0.358528	0.151006660002092	-0.263271
Cla97C01G022850	0.145882168685994	1.75036885598286	1.52906737993331	0.249574782920123	0.101160210954541	-0.235329	-0.710594	-1.23826	-1.49638	0.488998493579495	-0.909357	0.324870159539683
Cla97C01G022880	-1.01665	-1.56923	-0.659687	2.00202908039237	0.236856060429019	0.610668165632068	-0.286583	0.298834156343905	-1.17456	0.88126502720173	0.145197794719237	0.531862347297301
Cla97C01G022890	-0.687738	-1.50951	-1.13757	0.267314762766588	-0.0069185	0.787792103583557	-0.333083	-0.438233	-0.72781	1.91243027763488	1.03013169651697	0.843187139212393
Cla97C01G022980	1.28164719457509	1.56888264053977	1.38278724142328	-0.780424	0.116274477832559	-0.550201	-0.457053	0.527641191651897	0.147138418026182	-1.10609	-1.23332	-0.89728
Cla97C01G022990	1.23582483286489	1.28330100743752	1.51540559634106	-0.850975	-0.678394	-0.88867	1.31325307429134	-0.542715	-0.455589	-0.768465	-0.405733	-0.757244
Cla97C01G023000	2.14979395906982	-0.0264223	-0.101969	0.550314244412728	-1.1327	0.389759430723665	-0.508794	0.289633821523691	-2.01537	0.371268395936421	0.225345239091772	-0.190861
Cla97C01G023030	-1.05996	-1.57278	-1.393	0.85069501879277	-0.646232	0.429999144348126	0.457586798589232	0.0552821358383578	-0.341307	0.756053255899371	1.54870814601744	0.914958179807212
Cla97C01G023060	1.12118242369667	0.432678752370696	0.331055774395385	-0.925276	-0.64904	0.921338472400257	-0.830189	0.0516868356027718	-1.36752	-1.39173	0.867738117433014	1.4380657595153
Cla97C01G023070	0.740968943804599	-0.734858	0.1380306901353	-0.284139	-1.0182	0.199589064790809	-0.937269	-0.789262	-1.14955	2.08546947469362	0.746810633768103	1.00240648380768
Cla97C01G023080	0.525887524854098	-0.109597	0.679356149113057	-0.0812198	-0.906026	0.366612045056532	-0.884409	-1.32354	-1.67319	0.955006004622811	1.0869195360943	1.3642085178077
Cla97C01G023090	2.36128126693234	1.2526301894052	0.964643259106548	-0.496566	-0.32841	-0.227778	-0.859877	-0.76891	-0.899104	-0.248543	-0.51046	-0.238906
Cla97C01G023100	-1.17557	-1.39031	-1.08871	-0.40658	-0.112544	-0.590728	1.85741051122621	0.648109758144338	1.32533553664835	0.245866815638761	0.501014956349043	0.186701712102731
Cla97C01G023110	-0.323315	1.6546	1.42562504440356	-0.547902	0.866209583728011	-0.749196	-0.306923	-0.369626	1.23018115777992	-0.951491	-1.01472	-0.913449
Cla97C01G023130	0.568920623279846	2.00948266641636	1.11955686619656	0.151283091561305	0.486066250316926	-0.156383	-1.37774	-0.68338	0.503111045353097	-0.884848	-1.17875	-0.557326
Cla97C01G023140	0.950304448419263	0.259846741571004	0.426175728723726	-0.670381	-0.901748	-0.67974	-0.491957	-0.0396268	2.63881863958288	-0.503433	-0.78946	-0.1988
Cla97C01G023150	-1.1153	-0.294288	0.00302575776413559	0.483457755966592	1.83874500546941	1.58865352441327	-1.57836	-0.540657	0.571249726526425	-0.130352	-0.590337	-0.235841
Cla97C01G023185	1.91053237345035	0.750308988798572	1.18484600782509	-0.905631	-0.770526	-0.153559	-1.26208	0.046627149237633	1.00676003908673	-0.777248	-0.833138	-0.196893
Cla97C01G023190	-0.863528	-0.379646	-0.432021	-0.824969	-0.47342	-0.746365	2.3445682889423	1.29270720474392	0.966256003483581	-0.24147	-0.539666	-0.102447
Cla97C01G023290	-0.978537	0.271669967842341	-0.377223	-0.299153	0.884937898910224	-0.0714345	-0.0532538	1.36072983183315	1.9684354974238	-0.396622	-1.59928	-0.710268
Cla97C01G023330	0.62311495628358	-0.144491	0.902885415570987	-0.532247	-0.72775	-0.347336	-1.03871	0.793718144233498	2.42081780133882	-0.709458	-0.623719	-0.616819
Cla97C01G023390	-1.38533	-1.27921	-1.16018	0.0123792208701984	-0.443281	1.25115463310462	0.761300255981604	0.239874310767451	-0.870311	1.2454597268496	0.633434228258258	0.994711738693876
Cla97C01G023430	0.185497858802045	0.643863603059076	0.0404191051227456	0.259239270709137	2.25317862123512	0.126057466764856	-1.08291	-0.819578	1.06058812596928	-0.907487	-1.03738	-0.721487
Cla97C01G023480	1.16325720857371	1.65080148740327	1.87179819320133	-0.604753	0.164800118871889	-0.514752	-0.575502	-0.175924	-1.09491	-0.723738	-0.606791	-0.554288
Cla97C01G023510	-0.510382	-1.26951	-1.19999	-0.746063	-0.246019	-0.467982	2.29186299410589	1.02610482306183	0.307540473059704	0.392108888350072	-0.111876	0.534201865874722
Cla97C01G023530	0.14257978143019	1.94046608014147	2.06414737888361	0.036880403758282	-0.523979	-0.0817923	-0.92293	-0.542719	-1.07493	-0.424881	-0.326746	-0.286098
Cla97C01G023570	0.101762465516394	-0.434182	0.751916099118132	0.113281801012186	-0.464417	-0.337976	-0.543164	0.336137949887314	2.77694111165615	-0.688239	-0.822582	-0.789478
Cla97C01G023580	-1.44719	-1.20232	-1.04165	1.50251544528256	-0.271275	0.66634613875269	-0.397164	-0.108598	-0.546623	0.635691644324879	1.48249803146668	0.727766667625969
Cla97C01G023600	-1.09523	-0.163065	0.642939671303994	-0.479184	-0.757646	-0.548361	1.71867823335811	1.70105222523637	1.01187411555865	-0.746989	-0.607138	-0.676934
Cla97C01G023670	0.0136337150953004	-0.388728	0.848221386620789	-0.451231	-0.846765	-0.572796	1.30686365447809	1.48926274070069	1.48025947026696	-0.96127	-0.983188	-0.934261
Cla97C01G023680	0.436316537251841	-0.196827	0.0840809105030928	-0.438595	-0.58631	-0.551422	0.500669823857855	0.731925188521724	2.61769130381421	-0.90079	-0.717894	-0.978846
Cla97C01G023690	-0.764697	-1.14655	-1.00978	0.597755770504077	-0.716718	0.449459657189315	-0.609549	-0.504706	-0.518961	1.56423820169743	1.58379903110911	1.07570568124947
Cla97C01G023760	2.52320411007635	0.548602934892336	0.444001568991198	-0.0594198	0.230420949619692	0.0115507097107473	-1.25675	-0.78963	-1.05952	0.44752443004978	-0.597449	-0.442537
Cla97C01G023790	-1.41077	-1.69075	-1.4063	0.168568329694789	-0.383074	0.259036285610936	0.406059561314972	0.458894987384809	1.25961076559482	0.914149146613152	0.955931551439063	0.468634551053761
Cla97C01G023830	-0.63351	-0.678119	-0.678119	-0.384463	-0.527868	-0.678119	1.15100231017685	1.33859769523682	2.26152734431377	-0.625089	-0.377345	-0.168495
Cla97C01G023850	2.96587916703036	-0.135914	-0.0804633	-0.165134	-0.537051	0.0112506930847561	-0.783243	-0.751229	-0.781083	0.23413621810016	-0.0880904	0.110942898784861
Cla97C01G023860	-0.479318	-1.3562	-1.03471	0.486457179875433	-0.473661	0.533416357778705	-1.19177	0.0763229152410941	-0.430527	1.11534732729425	0.894985669549387	1.85965769644622
Cla97C01G023945	0.257609994821286	-1.57057	-0.683307	1.35695033887726	-0.221556	1.30183813148473	-0.714197	-0.382939	-1.45514	0.974262186906096	0.418379153740044	0.718667076809421
Cla97C01G023960	1.66532489838686	1.5215888127924	1.42084908915685	-0.740034	-0.546938	0.234828160322962	-0.866644	-0.658502	-0.910234	0.192176993742074	-0.855381	-0.457035
Cla97C01G024030	0.470159094327496	-0.672464	-0.95152	0.436091944367993	-0.201891	0.387993513806628	-1.07127	1.19205108974407	2.23334337105044	-0.126448	-0.727246	-0.9688
Cla97C01G024040	-0.213492	0.351208326253307	0.00212241429083673	-0.722728	0.309802538178026	-0.65041	0.0854991858054714	2.7808943284719	0.392028485029789	-0.808889	-0.958797	-0.56724
Cla97C01G024060	-0.965343	-1.74237	-1.38251	-0.19906	-0.560124	-0.0415456	0.845390322321241	0.834719085534512	0.0778229779140985	1.10528616211306	1.2020493028996	0.8256854025043
Cla97C01G024100	-1.11622	-1.35419	-1.15302	0.305676057625391	-0.811237	0.308056048295654	0.106225650926283	-0.147766	-0.25149	1.33972369443064	1.43652415023402	1.33771901119005
Cla97C01G024130	1.29520807497263	1.60171840092777	1.28421968561953	-0.285293	1.0953812145147	-0.705961	-0.608569	-0.396405	-0.541908	-0.947939	-0.842906	-0.947548
Cla97C01G024140	-0.249796	0.0326264654509089	1.54030880890723	-0.386395	-0.293932	-0.449235	-0.632424	-0.27566	2.55165446926379	-0.586902	-0.54273	-0.707516
Cla97C01G024150	-1.10566	-1.17586	-0.991142	-0.726256	-0.208965	-0.278933	1.47679	-0.0735268	1.81808040021569	0.314890049992177	-0.125082	1.07566808342388
Cla97C01G024160	-0.428904	-1.14841	-1.19909	-0.874638	-0.0451326	-0.217255	1.96595548688674	0.965850169942359	1.45041857464433	-0.0932996	-0.551329	0.175834875116039
Cla97C01G024190	-0.525113	-0.678442	-0.370157	-0.0844222	-0.148597	-0.894885	0.824554984809316	1.23676657029116	2.36097850839538	0.0187684155055432	-0.87344	-0.866013
Cla97C01G024200	-1.37987	-1.40561	-1.27574	0.0796388554096066	-0.137452	-0.419612	1.99667815946101	0.539615655398455	0.474412819545303	0.497480825772576	0.586056827281521	0.444395264638495
Cla97C01G024220	2.65477988225784	0.00387497478125484	0.354241266964393	0.27562428830836	-0.512444	0.244572555509921	-1.12824	-0.69127	-1.28239	0.0277067793139608	-0.0972404	0.150782917361982
Cla97C01G024230	2.37298504805578	-0.767281	-0.342225	0.209720936350268	0.407536064796581	1.07220211940505	-0.935158	-0.472799	-1.03988	0.625026274521674	-0.782724	-0.347401
Cla97C01G024240	-1.01494	-1.46574	-0.657234	1.41362331381447	0.0410094146061533	1.68560834891689	-1.02129	0.408889263231368	1.06680403826402	-0.0377688	-0.444812	0.0258538397771104
Cla97C01G024295	1.19093208879751	-0.234435	1.21195304308706	-1.86396	-1.12346	-1.13391	0.325173178976351	0.0436311936361413	-0.295606	0.596834766760709	0.0663126873970252	1.21654294861909
Cla97C01G024310	-1.61135	-1.56436	-1.61668	0.507292757917322	0.088912779490717	0.149151655812754	0.744750753067749	0.907611892550072	0.445663953108348	0.27422527775223	0.853175968539724	0.821605860299488
Cla97C01G024330	0.317436207789293	1.07150024348087	1.09800937807633	1.14239690045345	0.916050439435885	0.742335848509581	-1.48973	-0.990429	-0.0898372	-1.24122	-0.813186	-0.663328
Cla97C01G024340	0.272142278298682	1.20821140198625	1.13000895993625	0.404633699072698	1.51856853102291	0.115963797477924	-1.11852	-0.940787	0.536428100298259	-1.11768	-1.09081	-0.918153
Cla97C01G024430	-1.43266	-0.957917	-0.920794	-0.0616712	-0.207245	-0.246309	0.0973947607766214	1.03600434340922	2.43056278116629	-0.0826606	0.0785105933633492	0.266784189968036
Cla97C01G024450	-0.749735	-0.541836	-0.714448	-0.600105	-0.553322	-0.322403	0.791173256993891	1.76118383585497	2.1470618692026	-0.305236	-0.547534	-0.364799
Cla97C01G024460	-0.304802	2.47493657598251	1.53039147563483	-0.0897064	-0.0678662	-0.0894953	-1.0463	-0.470229	-0.630408	-0.406411	-0.710334	-0.189781
Cla97C01G024470	-0.767326	-1.05667	-0.795475	-0.0245927	-0.553195	1.17208113785218	-0.101986	-0.741716	-1.08443	1.16795611733706	1.36337148262842	1.42198338049986
Cla97C01G024480	-1.36963	-1.39099	-1.42856	-0.0618543	-0.502828	-0.210201	1.31581406914443	0.266557455758928	0.852361908785075	1.19225516064161	0.62764964481051	0.709422697464086
Cla97C01G024520	-0.129836	0.10113193882331	1.18259177181985	-0.86868	-0.183359	-0.695621	-0.155578	0.489223755916426	2.51300816364751	-0.841799	-0.607257	-0.803827
Cla97C01G024570	-0.199417	-0.21216	0.690261197275705	-0.29139	-0.48534	-0.313092	-0.456843	-0.276532	3.00398073097248	-0.464844	-0.481865	-0.512758
Cla97C01G024600	-0.609533	-0.69942	-0.52757	0.977116037930383	-0.169597	-0.0262907	-0.69942	-0.402076	2.78494184310962	0.262275920468746	-0.396389	-0.49404
Cla97C01G024610	-0.237865	2.80752540721808	0.965868631331133	-0.542652	-0.583513	-0.204323	-0.718387	-0.54177	0.109474329344074	-0.337566	0.0015947275295476	-0.718387
Cla97C01G024660	1.13821091184822	2.04097909775344	1.47768366181167	-0.494191	0.285077826786247	-0.549384	-0.751984	-0.356134	-0.793274	-0.581457	-0.890066	-0.525461
Cla97C01G024690	1.1809007572003	-0.208914	0.567942922558297	0.469853129212699	-0.336312	0.653144587780758	-1.61749	-1.29636	-1.57544	1.01780672822177	0.506452551439881	0.63840799494834
Cla97C01G024700	-0.560647	-1.89498	-1.89694	0.632288160845516	1.08865048344868	0.890014805763436	0.423110179203653	0.796123314528249	0.546659750236821	-0.0108381	0.0540417781337077	-0.0674817
Cla97C01G024720	-1.27535	-1.39559	-1.24904	0.44705728123338	-0.258083	-0.31751	1.44131886763262	0.0239249038113404	1.7193958913322	-0.0738616	0.371423354177321	0.566317415653832
Cla97C01G024800	-0.748449	-1.52041	-1.07547	-1.00028	-0.0158987	-0.230138	1.63662402308987	0.734691192446267	1.50308164618939	0.154460766192807	0.640442216077574	-0.0786581
Cla97C01G024850	-0.24035	2.74945632685741	0.633849887487733	0.056377562602579	0.441540764373654	0.322845796768978	-0.565018	-0.687546	-0.759496	-0.500542	-0.782023	-0.669096
Cla97C01G024860	0.144500608934342	2.2631187325785	1.3848608729727	0.561854424085272	0.0136617508919547	0.0713713927319462	-0.497159	-0.387277	-0.704018	-1.05068	-0.92725	-0.872989
Cla97C01G024870	-1.19057	-1.52632	-1.18984	-0.138663	-1.07247	0.339087926664607	0.879200663057465	0.133376665830787	0.917150820507028	1.30691143517879	0.879930495519883	0.662208493652805
Cla97C01G024880	-1.19728	-1.26142	-1.11831	0.621842493695255	-0.739627	0.39081977165291	-0.228018	-0.195056	0.138762565258007	1.2652993660394	0.377318978411538	1.94566409628926
Cla97C01G024890	-0.51271	-0.560011	-0.697477	-0.958849	-0.431612	-0.943866	1.00588124007668	2.37234168490913	1.10464790324826	-0.0844567	-0.0242446	-0.269644
Cla97C01G024900	-0.679483	-1.86213	-1.79348	0.912875924793807	0.336959385497434	0.92863583713428	-0.125189	-0.268214	0.292612040261135	0.450305690090291	1.03797763355264	0.769127992118296
Cla97C01G024910	0.453211143987751	-0.487946	-0.0161974	1.27150505468107	1.72705152198177	1.5163148684761	-1.23572	-0.599782	-0.628862	-0.831704	-0.61308	-0.554791
Cla97C01G024920	-0.27199	-2.02379	-1.36391	0.570991500301877	1.05043463200402	0.519093426473376	-0.538142	1.50717927234864	-0.344757	0.515587789968907	0.545547749106181	-0.166243
Cla97C01G024950	-0.475499	-0.680199	-0.666411	-0.640587	-0.533263	-0.841204	-0.05198	-0.437956	-0.132398	2.4193447279624	1.41907916330299	0.621072269809855
Cla97C01G024980	-0.903475	-1.06862	-0.985313	-0.923179	-0.948427	-0.767666	1.00534277365858	0.584687956900617	1.12554505506122	0.588165966612086	1.40696275797035	0.885974498981855
Cla97C01G025010	-0.421988	-0.896101	-1.08492	-0.643256	0.189476534167919	-0.329082	1.44581906892183	1.93212345602563	1.15290883255123	0.0830328108245133	-0.4852	-0.942811
Cla97C01G025030	-1.64762	-1.2916	-1.39941	0.126496348808859	0.0720319808403656	0.928087293700044	0.485101663361074	0.766234322470707	-0.647315	0.449388640414249	1.11829438192491	1.04031033716885
Cla97C01G025035	-1.55422	-2.00757	-0.844451	0.311068149363793	0.942910069213691	0.920573909158134	1.2156178143764	-0.11777	0.267557326065391	0.536853225356549	0.390546035647198	-0.0611115
Cla97C01G025040	0.279333893251219	1.97541395993689	1.50120350590307	0.320520776460201	0.641641653766481	-0.150477	-1.11679	-0.746151	-0.0397271	-0.983495	-0.986575	-0.694895
Cla97C01G025050	-0.808092	0.937319155385117	1.33850886265601	-0.43759	1.23340731059942	-0.714716	0.188282375336787	0.270140554329751	1.25879509746556	-1.40366	-1.0981	-0.764302
Cla97C01G025160	0.743807064929401	-0.148061	0.378472326788496	-0.599679	-0.221192	-0.967913	0.353170711864909	1.12588652884647	2.1947405869597	-0.988284	-0.939125	-0.931822
Cla97C01G025180	0.119504384602669	-0.238307	-0.122968	0.3524353491978	-1.26308	-0.218453	-0.69084	-0.996525	-1.09763	2.05695666959327	1.1865807832488	0.912327287157315
Cla97C01G025200	1.26025704037193	1.67312186176947	1.19099704586996	0.354098437477886	0.513984733783309	0.0888361275757073	-1.35271	-1.0678	-0.720826	-0.79696	-0.667665	-0.475328
Cla97C01G025220	0.193857889452711	1.88904657129559	1.41622	-0.18809	0.415683378662508	-0.355206	-0.106213	0.484376973964824	0.0461781989602985	-1.29832	-1.22227	-1.27526
Cla97C01G025230	1.02300409624211	1.83139014710043	1.32471322688121	-0.557335	0.654358422267455	-0.81225	-0.28868	0.339078201844024	-1.05553	-0.629445	-1.09385	-0.73546
Cla97C01G025350	1.8616100150805	1.24580912702489	1.34074253750193	-0.612097	0.612968621535238	-0.429944	-0.517124	-0.252593	-0.355925	-0.989547	-0.949889	-0.95401
Cla97C01G025360	0.399110965995892	1.75858132623129	1.27240027896082	0.0465748511456929	0.297833000397737	0.252574580057562	-1.81566	-1.57773	-0.213086	-0.293252	-0.220304	0.0929575557303594
Cla97C01G025380	0.908744240106646	1.60847876564976	0.636667754722316	-1.37602	-0.970193	0.200758094284859	-0.960396	0.537604625039738	1.26205919972539	-0.481902	-1.0937	-0.2721
Cla97C01G025460	-1.27258	-1.53032	-1.39073	-0.118462	0.295595242852097	-0.000562124	0.607928727973736	-0.0206405	1.97095254477625	0.567245865153519	0.32482516068334	0.56674179320924
Cla97C01G025470	-0.227048	-1.01949	-1.24222	0.933280854721389	-0.62087	0.553435294362853	0.0923392755801449	-0.997959	-1.06318	0.968120183746621	1.69226021313762	0.93133544523311
Cla97C01G025510	1.48665851401467	-0.713671	1.00534804783502	-0.380636	-0.914188	0.175318301898347	-0.298105	0.156369588697842	-1.74775	1.71843083451749	-0.147667	-0.340107
Cla97C01G025530	-0.643151	-0.828471	-1.00283	-0.593467	-0.471497	-0.645185	0.691186304652817	2.65659498298155	0.531598311202785	0.019389861244088	0.292058571616919	-0.00622541
Cla97C01G025580	-0.415668	0.782737256962696	1.34539749414722	-0.637611	-0.243649	-0.409235	-0.621741	-0.0534946	2.41018400297867	-0.729513	-0.6095	-0.817907
Cla97C01G025610	-0.52641	-0.13704	0.243377976062588	-0.565992	-0.512789	-0.64718	-0.0878413	1.05850639659746	2.76709822425217	-0.436842	-0.581883	-0.573006
Cla97C01G025720	-0.347092	1.15484820030089	0.19791425129357	-0.404954	1.01794367911426	1.72291603924664	-0.875825	-1.17785	-1.67728	0.216580268194241	-0.306378	0.479174376459738
Cla97C01G025730	0.32554406054206	-0.544111	-0.0247653	0.471666388934038	-1.04619	1.05174296968188	-1.03424	-1.46194	-1.01522	1.5494350043277	1.01020302920046	0.717877017452496
Cla97C01G025780	0.450656908218212	0.595531070574532	1.24089939594137	0.00673677246310465	0.0801797689062046	-1.02954	-0.468882	0.120668114704606	2.06081567551225	-1.40756	-0.744244	-0.905262
Cla97C01G025920	-1.16543	-1.65319	-1.40052	0.177610165553081	-0.0555189	-0.097093	1.84223068191071	0.461631222616589	0.560131509485179	0.852165180294099	-0.0276011	0.505582531876336
Cla97C01G025940	-1.29302	-1.41406	-1.09967	0.78436612507729	-0.44375	1.34156289727049	-0.0939822	-0.228084	-0.117114	0.198783657039889	1.72868957987162	0.636283299704732
Cla97C01G025950	-0.806834	-1.39145	-0.904345	0.858691069510046	-0.916169	0.378124189449925	-0.431267	-0.33222	-0.393764	1.02287992389558	1.70826507946727	1.20809027948761
Cla97C01G025990	-0.443299	0.22996141846439	0.890492553193994	-0.622377	-0.086282	-0.838554	1.22835665498591	1.76303088423829	0.987035716661847	-1.07196	-1.16938	-0.86703
Cla97C01G026000	0.0945737767039028	1.57669465010383	1.46417375986681	-1.15644	-0.791227	-0.88587	0.829306117940034	1.17002332185832	-0.162996	-0.69729	-0.772783	-0.668164
Cla97C01G026010	-1.42409	-1.5951	-1.31376	-0.328348	-0.0858006	0.0781534014155191	0.653307583320594	0.646095449117528	1.58404409203216	0.913653168446901	0.513737811513976	0.358107182291697
Cla97C01G026040	1.96701958624838	0.714582215046853	1.27860793072584	0.132701347105244	-0.978979	0.716337675131513	-0.81369	-1.00051	-1.15882	-0.244872	0.0422186212473453	-0.654594
Cla97C01G026070	-0.580542	-0.344181	-1.0009	-0.652542	-0.0785692	-0.592717	2.05636451320864	1.21012560289488	1.43070478224023	-0.710711	-0.020134	-0.716903
Cla97C01G026080	0.94854053660851	2.1377621758232	1.36226701094271	-0.355772	0.337208948931006	-0.31311	-0.826246	-0.949704	-1.08288	-0.240599	-0.549932	-0.467535
Cla97C01G026090	1.23164920450496	2.06156768286206	1.42791649954929	-0.496429	0.101529324069155	-0.563067	-0.641286	-0.275223	-0.42938	-0.820878	-0.778318	-0.81808
Cla97C01G026110	-0.0113563	1.59074955017806	1.61442549479146	0.850775088995559	0.316610190289053	0.67141521530073	-1.02318	-0.899371	-0.632945	-0.90854	-1.15585	-0.41274
Cla97C01G026140	-0.588892	-0.477934	-0.464245	-0.613673	-0.29625	-0.57898	0.816584760063059	1.44170424784279	2.40014723499478	-0.523596	-0.620839	-0.494028
Cla97C01G026190	1.41839759858168	-1.05099	-0.781827	-0.197847	-1.34458	0.936633491083636	-0.139554	-0.310238	-1.26326	0.977117539704975	1.29017086882723	0.465978765254407
Cla97C02G026240	-1.02302	-1.04082	-0.471145	0.200458805391472	-0.182827	-0.535425	0.09630408068569	0.490096559566975	2.78815942079095	-0.45671	0.220548799349627	-0.0856213
Cla97C02G026250	-1.34895	-1.5598	-0.9664	-0.0915269	-0.390659	0.563320866353046	1.9006702358985	1.25554271154474	0.170094246315699	0.0829332852062362	0.327147574072072	0.0576324910321186
Cla97C02G026280	0.68611250247866	1.82663801264958	1.74904604431509	-0.953405	-0.691644	-0.0612644	-1.03605	-0.389973	-0.754333	-0.894618	0.180366009194518	0.339124550168322
Cla97C02G026320	2.15150485243656	0.202160506428327	0.229655191773243	0.938076181161276	0.336970796980542	-0.150237	-1.63404	0.477267146337707	-0.00479951	-1.13921	-0.897702	-0.509641
Cla97C02G026360	0.500179814567433	-0.0999685	-0.123024	-0.393971	-0.615502	-0.724974	-0.0881236	0.712380724372021	2.80176876766585	-0.678846	-0.58534	-0.70458
Cla97C02G026370	0.292506379094915	2.0507934829734	2.05498795619248	-0.487425	0.0379308599665903	-0.527238	-0.643719	-0.534612	-0.523898	-0.497377	-0.617721	-0.60423
Cla97C02G026410	-0.227163	-0.821833	-0.295016	0.183370764807183	-0.364493	-0.845098	0.921882057184349	0.723735756165053	2.57642076991761	-0.930106	-0.504528	-0.417172
Cla97C02G026500	-1.13398	-0.356093	-0.738636	0.488154140682043	-0.0147015	1.89026656678867	-0.194321	-1.07759	-1.20226	1.09619918261441	0.0685195985836858	1.1744495916443
Cla97C02G026530	0.378101534728492	1.85979816696493	1.94086933422414	-0.400543	0.301047281324826	-1.08102	-0.305664	-0.0706064	-0.157512	-0.903408	-0.944419	-0.616646
Cla97C02G026550	-1.59684	1.40360189723309	1.18529607934706	0.113717133250404	1.56893719132871	-0.40517	-0.0512438	-0.0567372	0.407076324784898	-0.999334	-0.916634	-0.652669
Cla97C02G026560	-0.288666	-0.163875	0.569037428081248	-0.428669	-0.426787	-0.404444	-0.191828	-0.29305	3.03983973459496	-0.392773	-0.509392	-0.509392
Cla97C02G026580	-1.38279	-2.05176	-0.972875	0.0748746481431455	-0.117509	0.313686624987259	1.24033456179862	0.840348773334463	-0.0968247	0.799184999393864	0.624721863625027	0.72861509234307
Cla97C02G026600	-1.39783	-1.42854	-1.1786	-0.455857	0.0126712205096143	-0.184718	1.6740579991538	0.604301898966173	1.37270550666573	0.304235538138793	0.332725136318146	0.344848186247742
Cla97C02G026610	-1.12743	-1.75307	-1.70921	0.0362798666211527	-0.0845572	0.290427348345557	1.16578122979761	0.756450827016663	0.279058872680598	0.631872541814199	0.96492532059261	0.549478437277503
Cla97C02G026630	-0.708605	-1.52277	-1.43089	0.459524776410274	1.00832131547661	-0.352097	0.921206113347395	0.139499656924832	1.93473049734745	-0.312158	0.107288199667206	-0.244058
Cla97C02G026670	0.553233747327757	1.76415223066718	1.34573575892972	-0.0482607	0.666199119936058	0.753965506695334	-1.10421	-0.991589	-1.10947	-0.50238	-0.971332	-0.356052
Cla97C02G026680	2.21555222589513	0.313891308149133	1.36956580896907	-0.163442	-0.627927	-0.634167	-0.779629	-0.158468	0.820745401879315	-1.07192	-0.725055	-0.559148
Cla97C02G026690	-1.56971	0.256126066701498	1.15599889938449	0.242481324034811	-0.0716201	1.20630731654225	-0.625602	1.76505271075861	0.119269919657176	-0.729408	-1.00214	-0.746761
Cla97C02G026700	0.845707253450875	1.66530381091652	1.73752854338361	-0.165907	-0.644514	-0.39968	-0.862412	0.803550160253385	-0.351062	-0.805024	-0.729326	-1.09417
Cla97C02G026770	1.12397505928825	0.449245740862687	0.109253217073311	-0.17292	-0.696178	0.0653982368754615	-0.359591	-0.0802535	2.46225631192972	-0.967062	-0.967062	-0.967062
Cla97C02G026780	1.32964629381137	-0.166261	2.60035937848874	-0.145663	0.0670462632334207	-0.703267	-0.483907	-0.703267	0.0847678857626286	-0.703267	-0.589043	-0.587144
Cla97C02G026810	-0.942448	-1.20098	-0.966606	0.0729586523724208	-0.382888	-0.552375	0.99342887177909	1.77303056730382	1.48394882835933	0.333833167745388	-0.874621	0.262716914107717
Cla97C02G026820	2.7242996301915	0.676975515181754	0.401051042749416	-0.639815	0.494566504850029	-0.521241	-0.336459	-0.381557	-0.141589	-0.729766	-0.887748	-0.658718
Cla97C02G026840	0.389009579523154	0.752567974137454	0.957597562058451	-0.491331	-0.0444739	-0.719318	-0.545488	0.0323373404207138	2.40310227221996	-1.03935	-0.761189	-0.933464
Cla97C02G026860	-0.15011	1.00335287106617	0.832451088380723	0.018822736004517	0.504016410185675	-0.153633	-1.38605	0.799233039507608	1.7278470700247	-1.06104	-1.22514	-0.909749
Cla97C02G026900	-0.108442	0.384678611336873	1.04360735766892	-1.02457	-0.209106	1.69476434845545	-2.0541	-0.809242	0.0642798928395909	0.547915023873131	-0.263067	0.733283816854349
Cla97C02G026910	-1.10116	-1.76814	-1.34118	-0.0864494	-0.270645	-0.075672	1.11003716341868	0.330454910897094	0.816788247162665	0.214760155643985	1.51235051620665	0.65884925309013
Cla97C02G026920	-0.809635	-1.32699	-1.26401	0.571948098176486	0.0473339782724775	-0.94555	1.31697598380453	0.239841543010552	1.98430262320364	0.171433430426483	0.0492511164046152	-0.0349026
Cla97C02G026930	-0.741173	0.869665647290794	1.33689579978556	-0.292997	-0.538195	-0.757611	-0.512743	0.348518449218029	2.28280550182112	-0.692631	-0.781594	-0.52094
Cla97C02G026950	-0.0438594	1.56024379041552	1.19237533082669	-0.346825	-0.255089	0.0633858511023314	-1.51823	-1.22718	-1.21196	1.22586653607522	0.20171073521064	0.359567004462487
Cla97C02G027010	0.817377774524336	1.34195800072367	2.41108728549134	-0.691078	-0.707853	-0.392116	-0.797002	-0.562284	-0.380632	-0.0564179	-0.454931	-0.528109
Cla97C02G027020	-0.0170863	0.166674860931676	0.00201854915919255	-0.857032	-0.801965	-0.845127	0.637460712693853	1.92166027109868	1.74632	-0.682723	-1.11387	-0.156332
Cla97C02G027050	-1.1216	-1.5059	-1.32751	-0.381085	0.491724118850107	-0.111952	2.0896627153045	0.170574819802653	0.265830730474239	0.590811681066751	0.150811694476034	0.688625447198697
Cla97C02G027060	-1.38392	1.09260449157135	1.3237123112176	0.0138207945002693	0.965651468272459	-0.663617	0.680465757047419	0.627744700846153	0.569580958010164	-1.35082	-0.912721	-0.962501
Cla97C02G027170	1.01463928697429	2.0298189249808	1.72958217881112	-0.259573	-0.180669	-0.635451	-0.713572	-0.633052	-0.713572	-0.626764	-0.631512	-0.379876
Cla97C02G027250	-0.358374	-0.976109	-0.705586	0.874109897694334	-0.850745	1.33538821723634	-0.538722	-0.700321	-1.32858	1.32100970021174	0.979940903496376	0.947988935752896
Cla97C02G027280	-1.15501	-1.10948	-0.683183	-0.235338	-0.753146	1.50955085989559	-0.707089	0.626440575468944	-0.199279	1.0664468294247	-0.088944	1.72903578539312
Cla97C02G027290	1.56338841020947	1.48736244937629	1.30543078865146	-0.0618987	-0.787852	-1.04139	-0.818257	-0.543976	0.604289181762847	-1.13048	-0.567177	-0.00944
Cla97C02G027320	-0.499307	-0.701388	-0.719609	-0.501178	-0.613479	-0.378555	0.550492379366663	1.53121970251462	2.42885345821852	-0.440975	-0.409859	-0.246215
Cla97C02G027360	1.24957936589076	0.752521243850446	2.10787683208901	-0.884156	-0.548202	-0.0190996	-0.408623	-1.56767	0.324885027943909	-0.0202429	-0.747426	-0.239445
Cla97C02G027420	1.51252116250838	2.14521321637457	0.845290031649512	-0.471337	0.091910070886034	-0.811479	-0.32228	-1.07195	-0.950662	-0.239924	-0.245378	-0.481926
Cla97C02G027440	0.0663576418050741	-0.0336912	-0.259201	0.561922707669621	-0.596953	0.21308268422395	-1.41518	-1.35335	-1.07758	1.57398686907874	1.30905022279842	1.01155543261204
Cla97C02G027450	1.24766226462523	1.03737265706498	1.2126783123696	0.617857510568471	0.0399455445556156	0.713269040267523	-1.62185	-1.43394	-1.03511	-0.287126	-0.393057	-0.0977023
Cla97C02G027480	1.29515410131298	2.03099977269975	1.35515938348423	-0.508268	0.246549638219147	-0.595048	-0.770877	-0.66697	-0.295349	-0.712296	-0.916861	-0.462195
Cla97C02G027490	2.16588218803678	1.18651214248847	0.473255183478625	-0.630106	0.264460798633642	0.429763677579798	-0.856999	-0.900404	-1.5089	-0.333792	-0.303217	0.0135469095357375
Cla97C02G027550	1.06935987902033	-0.404458	-1.07604	0.622660522750042	0.970138831002565	-0.123564	1.1832799041248	1.15039862064611	0.166146155713501	-1.19692	-0.8489	-1.51211
Cla97C02G027560	0.784505285093651	1.35977311407533	0.770155715292667	0.95772363846444	0.690729757989068	0.241082191600361	-1.57083	-1.38632	0.459730025236538	-0.959804	-0.848223	-0.498526
Cla97C02G027590	1.19213342779584	2.1598073040207	1.1314607662143	-0.501383	0.0154869251524792	-1.28414	-0.106377	-0.329384	-0.411462	-0.486086	-1.04747	-0.33258
Cla97C02G027680	0.514968281129944	0.338232677290568	0.709323481717682	-0.527564	1.85768351923717	-0.468757	-0.791594	-0.179599	1.55353044098196	-0.823534	-1.22478	-0.957908
Cla97C02G027690	-1.07939	-1.13739	-0.951346	-0.346758	-0.392099	-0.969439	1.40664609840978	1.25766942372924	1.62288858750116	0.115663994235211	0.463428473357849	0.0101292519798485
Cla97C02G027710	1.61337063451808	1.39757665036496	0.639935214777026	0.141142316782372	0.734456338235621	0.243002855095018	-1.61653	-0.716681	-1.31357	-0.671142	-0.3008	-0.150764
Cla97C02G027730	-1.48144	-1.33619	-1.20081	-0.0626807	-0.0696619	-0.275512	1.68020001412784	1.07920934792143	1.04615493703486	-0.0697515	0.63493142593683	0.0555525946808376
Cla97C02G027750	0.326776946405564	0.354394390471318	1.65847773759605	0.159674180197988	-0.732921	-0.748366	0.98300996178828	0.0456171510230997	-2.10618	0.534926161312074	0.500808711841777	-0.976213
Cla97C02G027760	1.44743095872342	-1.66031	-0.794885	0.0822621772005884	-0.197717	0.277195740459414	0.204580666956632	-0.735153	-1.39052	0.456942370723977	1.1366895644262	1.17348423220386
Cla97C02G027840	-0.0632768	0.340972629511853	-0.128817	-0.1454	0.084436110874523	-0.710674	-0.0794485	1.91116904814366	1.86548729805889	-0.862817	-1.08608	-1.12555
Cla97C02G027850	0.0220242083347183	2.18419701353253	1.58234780597526	-0.20116	-0.049828	-0.420226	-0.695283	0.342629486004252	0.128088620131401	-1.04995	-1.13094	-0.711908
Cla97C02G027860	-0.498757	2.42425155003056	0.881234121248432	-0.234073	-0.445494	-0.158228	-0.447806	-0.635659	-0.905376	1.26492455461207	-0.52247	-0.722546
Cla97C02G027870	-0.413195	2.60405965943168	0.365702482489136	-0.358747	0.206150982742871	-0.0742976	-0.973631	-0.973631	-0.973631	-0.473958	0.758288111186691	0.306888418533587
Cla97C02G027900	-1.37417	-1.07477	-0.993195	-0.166771	0.227973436076809	-0.118868	1.74140062203111	1.29941395742596	1.34911499122667	-0.435608	-0.372285	-0.0822353
Cla97C02G027910	-1.63705	-0.985882	-0.905147	-0.122909	0.475345307491234	-0.568692	1.47043	0.687843126608357	1.77767130838918	0.18429716409654	-0.367295	-0.00861796
Cla97C02G027920	-0.947789	-0.682547	-0.823102	-0.791674	0.198233918375818	-0.584759	1.7464362327244	2.11951958596639	0.482305130707063	-0.190797	-0.281199	-0.244627
Cla97C02G027970	2.39617573575584	1.63627034938061	0.450713604376362	-0.579433	-0.234164	-0.48212	-0.630354	-0.337029	-0.553238	-0.642822	-0.499986	-0.524013
Cla97C02G028000	-1.05772	-0.511772	0.894486439793324	0.327271110361946	-1.12275	-0.434305	1.84289332669734	1.65979039341877	0.192311162320382	-0.571141	-0.557042	-0.662019
Cla97C02G028020	2.13665799487099	1.47295311825113	0.77674033608789	-0.0915309	0.472394070104105	-0.522868	-0.890467	-0.88443	-0.823055	-0.527491	-0.565113	-0.55379
Cla97C02G028050	1.77294053176947	1.78488531697299	1.10794501403766	-0.363125	0.290374382368173	-0.589079	-0.969173	-0.349541	-0.654834	-0.618395	-0.77869	-0.633309
Cla97C02G028110	0.798623436654432	2.01567524935227	1.1937085349766	-0.319608	1.14924712610155	-0.412647	-0.68853	-0.731796	-0.816774	-0.790853	-0.659268	-0.737777
Cla97C02G028130	0.898383000006614	1.84025747663547	1.02289975529009	-2.74765e-05	1.0798800881492	0.3245727685641	-0.942036	-0.90322	-0.930432	-0.806587	-0.878406	-0.705285
Cla97C02G028140	1.74082784767643	1.0950877100715	1.25340639290499	-0.845928	0.55732294455151	0.285486503854133	-0.934862	-0.210736	-0.0726235	-1.46786	-0.828788	-0.571338
Cla97C02G028150	-0.358855	2.35649084417738	1.68357922788282	-0.654954	-0.16757	-0.592409	0.0741434626058935	-0.0428201	-0.0736339	-0.643664	-0.790154	-0.790154
Cla97C02G028160	1.65533133002424	-0.378969	-0.845414	0.467007513228773	-0.852894	1.06512391408576	-0.516925	-1.34644	-1.29853	0.996793830331222	0.578446880849021	0.476471302237001
Cla97C02G028180	1.23511522380131	0.352262508696276	2.26271988122693	-1.38393	-0.882402	-0.248767	-0.794862	0.426965280092958	-0.314965	0.29219982770711	-0.594931	-0.349404
Cla97C02G028230	1.87244320448105	-0.44541	-0.44122	0.593402737187356	0.125978391421764	0.109316949110848	-0.256984	-1.21634	-1.85852	-0.0173255	1.28858594325009	0.246077200915219
Cla97C02G028260	0.295439223758792	1.49441833268513	1.4513749297138	-0.726507	1.1627173212247	-0.62817	-0.540004	0.20709101812562	0.547474174346131	-0.824905	-1.14967	-1.28926
Cla97C02G028270	2.1270885678569	-0.15367	1.40928344493183	-0.0679708	0.732401966952805	-0.301663	-0.49049	-1.5785	-0.0173455	-0.884622	-0.484006	-0.290503
Cla97C02G028310	0.265127404200873	1.77610214888977	2.27771869262291	-0.447761	0.122646289126105	-0.403839	-0.722221	-0.559433	-0.405134	-0.667243	-0.638354	-0.597609
Cla97C02G028330	-0.173325	1.61310631301161	2.11050362224821	8.07474500685755e-05	0.60111389318318	0.225646640101571	-1.08825	-0.986816	-0.469661	-0.581262	-0.592736	-0.658405
Cla97C02G028360	1.07781418432552	0.0271698498858622	-0.155236	-0.576233	-0.432449	-0.880383	-0.337312	1.04568226967221	2.38354895467292	-0.957065	-0.588135	-0.607401
Cla97C02G028380	-0.696738	0.110117605281239	0.358335432759752	0.951319718659026	1.49293505802624	1.01546020561863	-1.52403	-0.529757	1.10272666114546	-0.119426	-1.22293	-0.938016
Cla97C02G028430	-1.09023	-0.773031	-0.488276	-0.63316	-0.685635	0.121660064223902	1.8228623584379	2.07091549269366	-0.544129	0.306020495961863	-0.256799	0.149798769025113
Cla97C02G028440	1.05155531952012	0.358582886827524	0.240718388693728	-0.196776	-0.627952	-0.828643	0.927237916189581	1.08785988200466	1.30387570228594	-1.38225	-0.237889	-1.69632
Cla97C02G028450	-0.838043	-0.858618	-0.997068	-0.839393	-0.56099	-0.801622	2.27414547015139	0.941506011699119	0.417591849663873	0.331807190063344	0.719005886257369	0.211677152253174
Cla97C02G028470	-1.0678	-0.981432	-0.798026	-0.788302	0.422360638311285	0.139547216600141	1.4690658231675	2.13470973758293	0.19920123615328	-0.650808	-0.399134	0.32061413338445
Cla97C02G028490	-0.522102	-1.73387	-1.67784	0.0669751988790529	0.286757151536592	-0.487628	1.39125346706219	0.819487471917812	1.29863670548074	-0.0739304	0.519259884376926	0.112997790003303
Cla97C02G028510	-1.40265	-0.90279	-0.691956	0.432822635278451	-0.354643	1.23815703057996	-0.290569	-0.0620272	-1.12005	1.89409327147684	0.339182370753931	0.92042582823746
Cla97C02G028540	-0.789912	0.276102738106578	-0.216396	0.195347064507561	-0.342642	0.825784067620808	-0.709003	-0.673961	-2.00741	1.58228144697638	0.616982851607531	1.24282532557626
Cla97C02G028550	-0.850964	-0.407571	-0.521859	-1.03965	-1.03486	-1.04182	1.02246637070237	1.83974210856433	1.38975239795202	0.118466647773458	0.0555419233228669	0.470749100664266
Cla97C02G028560	-1.31276	-1.4525	-1.30485	-0.28313	-0.203647	-0.352914	1.43079121086439	0.729315249294092	1.16451616085489	0.157096215727065	1.0593914292402	0.368691765742167
Cla97C02G028590	0.010734193024774	0.691443150172937	-0.165521	-1.07379	0.135817577649045	1.27815540246136	-1.16574	-0.469885	-0.921204	-1.09021	1.0420790420899	1.72812
Cla97C02G028600	1.20167804513467	-0.203119	-0.19212	-0.088047	-0.224395	-0.486552	-0.297496	0.53357524057849	2.50723124727883	-0.889888	-0.941254	-0.919614
Cla97C02G028630	-1.19499	-1.69408	-1.36137	-0.548353	0.286452241253595	-0.062813	1.60603604011429	0.873931092686215	0.618829100647146	0.4749728229641	0.433632310653983	0.567761849703876
Cla97C02G028650	-0.950667	-1.01925	-1.13275	0.724564559004408	-1.17944	-0.822871	0.510469657654838	1.91133556779697	0.488525485902535	0.424974235026101	0.134029893182083	0.911073557331422
Cla97C02G028710	-0.955181	-1.36567	-0.852819	0.155182076442713	-0.917504	0.608768705882436	-0.281292	-0.125661	-0.372819	1.85037202110296	0.962732633046954	1.29388792180481
Cla97C02G028730	2.97560869284359	0.186491193714397	-0.109709	-0.363749	0.125431905857923	-0.405688	-0.9074	-0.713767	-0.558662	0.208632219736545	-0.252304	-0.184884
Cla97C02G028740	-0.454296	-0.454296	-0.454296	-0.454296	-0.454296	-0.454296	-0.152513	0.779253904098998	2.97878564077308	-0.28806	-0.297153	-0.29454
Cla97C02G028800	-0.646687	-0.490766	-0.21359	-0.33284	-0.460007	-0.158328	0.165924356322775	0.354984529548703	3.03748701191505	-0.478183	-0.253538	-0.524456
Cla97C02G028820	-1.1761	-1.63087	-1.35859	-0.514553	0.232181933549941	-0.157953	1.50667111842002	0.559982687120819	1.2500817991397	0.611855995696741	0.432366695244524	0.244933495515412
Cla97C02G028835	-1.53834	-1.214	-1.39337	0.733615357565272	0.230777599415392	0.569672277548428	0.117659781724035	0.45656256557637	0.321527471969167	0.444363442406623	-0.582985	1.85451972672284
Cla97C02G028860	-0.292832	-0.891111	-0.0194598	1.54114810834061	1.96383104437659	-0.139676	-0.71699	-1.15825	1.09930936812094	-0.768391	-0.200878	-0.416702
Cla97C02G028880	0.787687966572241	0.371373905825816	0.430774535214745	-0.211396	-0.386008	-0.765035	-0.507414	0.322140120032255	2.56903410953378	-0.897402	-1.00197	-0.711784
Cla97C02G028900	-0.570923	-0.483736	-0.246319	-0.483743	-0.340143	-0.399246	3.03527155994911	0.518322113052407	-0.537461	-0.0595964	-0.178613	-0.253812
Cla97C02G028920	-0.955747	-1.50285	-1.51504	0.861322952400984	0.743090603469263	1.05984222236208	0.25889286935574	-0.11986	-1.0526	0.69794121829969	1.13400445086921	0.3909982880885
Cla97C02G028930	-0.53373	-0.917737	-0.508682	-0.101943	-0.215145	-0.627554	2.51811409128398	0.368694735519917	1.40723190195322	-0.647082	-0.449738	-0.292431
Cla97C02G028950	-0.526994	-0.526994	-0.486168	-0.480136	-0.526994	-0.526994	2.46849359668285	0.273587094908117	1.62521679154424	-0.526994	-0.239032	-0.526994
Cla97C02G028960	-0.359161	0.32564356364116	0.60497336324837	-0.450309	0.288073049261983	-0.371855	2.3678475637832	1.10892977662488	-0.749685	-0.99906	-0.982792	-0.782604
Cla97C02G028980	-0.832101	0.0206046588995469	1.29139790019836	-0.586665	0.209564118402802	-0.965293	0.0812866429185517	1.14388654159896	2.01629206449694	-0.766292	-0.96681	-0.645872
Cla97C02G029010	0.753694266374171	2.10388100352183	1.6859015204156	-0.422246	0.110365719305389	-0.531426	-0.662996	-0.156104	-0.447905	-0.980898	-0.658208	-0.79406
Cla97C02G029130	-1.23292	-1.57213	-1.20263	0.900440886681035	-0.129671	0.274176382269792	1.63437259888252	0.18786110073322	-0.761343	0.410283054677139	0.960716920403053	0.530843285974009
Cla97C02G029190	-0.464335	-1.32531	-0.831799	1.01922295991553	-0.647711	-0.0502074	1.97685960478513	1.19606145192055	0.141329380482073	-0.254129	-1.14266	0.382672861021127
Cla97C02G029240	0.376962723403604	1.26157240548024	0.959261624805257	0.954848610297176	0.862082124876614	0.467921864839118	-1.85309	-1.32474	0.156373465613484	-0.845566	-0.626564	-0.389058
Cla97C02G029300	-0.142557	1.95448490710677	2.0599444337247	-0.350796	-1.09439	0.206041827329351	-0.37383	0.0220861192157458	-0.531544	-0.760197	-0.316968	-0.672279
Cla97C02G029330	0.27148384297502	1.69819453179666	0.426714682580497	0.820697866886726	-0.0608143	1.59251271066172	-0.686311	-1.25245	-0.645544	-0.0898404	-1.16078	-0.91387
Cla97C02G029400	0.0314751524502129	1.75981926551751	2.03086417541878	-0.947553	0.277898568977008	-0.97078	0.0297850371762836	0.32127430896895	-0.96486	-0.583712	-0.495524	-0.488687
Cla97C02G029420	-0.423581	1.14500000122336	1.44255179300409	-0.638876	-0.107254	-0.795966	-0.363963	1.18985812511211	1.42854163820654	-0.840082	-0.956659	-1.07957
Cla97C02G029440	-1.4394	-1.41108	-1.15519	-0.303062	-0.126194	-0.127613	1.79246653818538	0.882711637278036	1.08145057686403	0.116932229762201	0.525856620773548	0.163121723881238
Cla97C02G029500	1.02112260815002	-0.479857	-0.432257	-0.189331	-0.549544	-0.182104	0.17031628673848	-0.00339116	2.75233674893525	-0.775955	-0.861221	-0.470117
Cla97C02G029540	3.01550205438174	-0.41577	0.378724323444207	-0.678521	0.201466063296317	-0.556718	-0.229219	-0.42147	-0.0953124	-0.303651	-0.293357	-0.601673
Cla97C02G029550	-1.01031	-1.57592	-1.43219	-0.0985897	-0.618887	-0.188889	0.631504198034642	0.0536025970103401	0.979002926545979	0.870945398117082	1.33996179290382	1.04976498201866
Cla97C02G029560	-1.33681	-1.32088	-1.23876	-0.311751	-0.583371	-0.528178	1.23544168455075	1.13344458555327	0.848734965053272	0.600103969216419	1.06541697497733	0.436601589149763
Cla97C02G029570	-0.731497	-1.20462	-1.04899	-0.757921	-0.486845	-0.433865	1.94952838675266	0.889572417407896	-0.547357	1.06173183215898	0.520160178189002	0.790107116932459
Cla97C02G029650	-0.781303	-0.78098	-0.771106	-0.565132	-0.441765	-0.513591	1.85397328472986	2.12371448508372	0.478011971867543	-0.398892	0.0584474184740334	-0.261378
Cla97C02G029660	-1.75412	-1.51192	-0.873417	0.272180455234386	-0.411647	-0.169231	1.24392985078283	0.982262646072579	1.33863318835341	0.374219786844174	0.135507804785837	0.37360253100484
Cla97C02G029670	-1.65275	-1.7501	-1.23001	-0.0319412	-0.0206667	0.201292490401251	1.08359510322914	0.594707289903074	0.646470254174403	0.893281884701276	0.862619488497778	0.403506944975932
Cla97C02G029710	-0.29242	0.0570835707237707	0.825003995282584	-0.104335	-0.195471	2.03471885018091	-1.14181	-1.00406	-1.59342	0.786721033000119	-0.118702	0.746691940993274
Cla97C02G029760	-0.376026	-0.853351	-0.0513124	-1.02087	-0.78997	-0.924692	-0.564222	0.860782596085929	2.44413833581739	0.460778737816926	0.52807850810285	0.286670554535975
Cla97C02G029850	0.201375265491665	0.0405231662870699	0.228728310702234	-0.333843	-0.689624	-0.272403	-0.344303	0.317584823361881	2.91948285204918	-0.824494	-0.77823	-0.464797
Cla97C02G029870	-1.06252	-0.904115	-0.449911	-0.899571	-0.821543	-0.797484	0.582269687095858	1.42612051193065	1.97355160643188	0.16756413074331	0.644417148275205	0.141224352459094
Cla97C02G029880	1.36196408793513	0.615791517326637	0.444867029102283	0.681968627420409	0.279022226392127	0.385697888774096	-1.58141	-0.943948	-2.03672	0.304986859560384	0.493058805932513	-0.00528548
Cla97C02G029900	1.12875933913102	1.69951139074866	1.57456143141077	-0.324897	0.65508146722392	-0.298707	-0.729113	-0.600887	-0.341847	-0.596172	-1.19049	-0.975804
Cla97C02G029920	-1.10723	-1.47381	-1.29092	-0.103307	0.0180191832727663	-0.397619	1.68856075893729	0.144022505075165	1.59669558581551	0.372808596510619	0.439445106110184	0.113332359754982
Cla97C02G029950	-1.18599	-1.45277	-1.38645	-0.210529	0.0561553205023344	-0.30339	1.17581683945745	0.865975466685123	1.67426780476857	0.481776811581007	0.46870693680906	-0.183571
Cla97C02G030000	-0.578247	-0.84479	-0.396935	-0.471417	-0.433861	-0.593388	1.40994450245751	1.4166011443223	2.04860301097539	-0.647366	-0.391355	-0.517789
Cla97C02G030010	-1.76181	-1.63089	-1.36182	0.276904875882187	0.156207500572813	0.186443987212981	0.475587238059089	0.696974896193106	0.431512748157413	0.467168134762417	1.03248101007363	1.03123046629989
Cla97C02G030070	-0.789928	-1.59894	-1.28687	0.394455311185203	0.109532366884415	0.129706132033545	0.000914433626873349	-0.0177004	-0.744985	0.640440558705622	1.65245421088186	1.51091862843665
Cla97C02G030140	-1.164	-1.28459	-1.19727	-0.791118	-0.523079	-0.149959	0.873935349215762	1.64425323163168	1.24601714390304	0.349986298083598	0.522909731790797	0.472928280289075
Cla97C02G030180	-0.858134	-1.5371	-0.976078	-1.00059	-0.350827	-0.550696	0.507431543194187	0.401328508905804	0.909749651920181	1.31109192569445	1.43073183528247	0.713098197197131
Cla97C02G030270	-0.606359	-1.24359	-0.506141	-0.799657	-0.962603	-0.985106	-0.202745	1.32917226039377	1.56358199181064	0.564150507788431	0.846109842644045	1.0031866225781
Cla97C02G030340	2.03910046934871	1.29648119558705	0.156733535478076	-0.890303	-0.0957543	0.78599055550962	0.36407565857775	-0.702869	-1.29325	-0.139463	-1.10837	-0.412376
Cla97C02G030360	2.10832060825932	-0.56828	-0.351693	0.133500386497999	-0.682971	-0.181793	-0.518993	1.31661783318629	1.23025126334315	-0.838401	-0.913238	-0.733319
Cla97C02G030440	0.519760650412938	2.0506649254739	1.56575338949343	-0.0533583	-0.0770042	-0.348957	-0.742025	-0.935253	0.564299247968976	-0.834934	-0.998337	-0.71061
Cla97C02G030480	-0.254489	-1.37273	-1.15138	0.924458828931739	-0.631382	0.0116815104886215	0.08356666645935	-0.604556	-0.878985	1.63495773643382	1.39087248391045	0.847982279400299
Cla97C02G030510	-0.983964	-1.07759	-0.638506	1.29931033301546	-0.0829204	0.450853018753962	-0.567911	-0.646207	2.40973301817791	-0.130564	-0.00963233	-0.0225997
Cla97C02G030560	-0.655916	-1.04501	-1.15831	0.397897787889658	-1.0761	-0.314145	0.2027354516678	1.28763742068615	2.1752359162928	0.143115258680405	0.388083848156606	-0.345217
Cla97C02G030580	-0.796124	-1.09805	-0.743935	1.04863525312439	-0.624332	0.551548237785042	-0.496294	-0.634714	-1.07763	1.30331803591331	1.22022612924929	1.34735157832255
Cla97C02G030590	-1.71116	-1.41048	-1.45836	0.406817258787183	1.11048686441517	0.254319010279729	0.387902658472186	0.945133655446439	1.17943576043932	0.151997105726953	0.181588972690737	-0.037684
Cla97C02G030610	-1.29502	-1.50486	-0.812825	0.394401816581443	-0.530219	0.976138747255009	-0.363376	-0.176225	-0.396484	1.4158183342639	0.980271722311815	1.31237758167711
Cla97C02G030630	0.258724629078735	-1.1793	-1.07783	0.647692723796457	-0.915117	1.01038264905187	-0.736953	-0.883108	-0.691395	1.32484947895642	1.24970439336196	0.992355421001675
Cla97C02G030660	-1.04995	-1.49462	-0.894622	-0.71878	1.47886088463422	-0.00937697	0.608042104885093	1.37228222920555	0.614199276878884	0.182504346196289	-0.908058	0.819519528286636
Cla97C02G030670	-1.19353	-1.66206	-1.38469	-0.149253	-0.359385	-0.101241	1.47259774435743	1.11084211469088	0.614216666548075	0.617357787636701	0.380974012450398	0.654172865277592
Cla97C02G030700	0.779076125665165	1.38582723896911	1.43862761040777	-0.91223	0.726556868691369	-1.22436	-0.645225	0.413532878532507	0.732363039329365	-0.882277	-0.915946	-0.895946
Cla97C02G030750	0.534689583607443	2.11377865435765	1.64970218457326	-0.374203	0.295826956130921	-0.610867	-0.595589	-0.0513093	-0.270588	-1.09769	-0.892554	-0.701198
Cla97C02G030770	0.175096742760241	-1.58185	-0.870504	0.161441771016326	-1.21606	-0.46339	0.635097530837669	0.111689878742309	-0.653579	0.656306662667087	1.71997191926872	1.32577879937088
Cla97C02G030810	-0.848454	-0.802279	-0.167512	-0.443904	-0.742174	-0.62406	1.52139797326348	2.16554200680722	1.02345488703084	-0.489462	-0.250041	-0.342507
Cla97C02G030840	0.175282281375396	2.38075065795272	1.40813377430769	0.096365301978049	0.239344944460202	-0.0509822	-0.897495	-0.663839	-0.416461	-0.713604	-1.01064	-0.546861
Cla97C02G030845	0.843666833707561	2.05153250771852	1.62466091693885	-0.452211	0.0356470735118768	-0.58193	-0.0150465	-0.250092	-0.615554	-0.969457	-1.07799	-0.593223
Cla97C02G030850	-0.406123	0.108335932881622	1.27175769420772	0.883874836392039	-0.351832	0.226722303868863	-1.31256	-0.773683	2.18467057030228	-0.725344	-0.458527	-0.647297
Cla97C02G030880	0.554370027689407	2.19846813543815	1.50380120129235	-0.0596228	0.19763860372731	-0.307155	-1.33849	-0.605578	-0.689063	-0.413594	-0.760466	-0.280308
Cla97C02G030910	0.240535883162156	0.0224565169121731	1.47849554757242	-0.53183	0.0749696981071374	-0.827552	1.1184333443313	1.58964630387899	0.267689121480246	-1.16881	-1.08835	-1.17569
Cla97C02G030920	-1.20589	-1.14617	-1.19532	-0.701208	-0.130202	-0.6723	1.73113258695935	1.19883738065244	0.897452132181945	0.670666636574732	0.260293872548786	0.292715931040089
Cla97C02G030950	1.44867910518502	-0.583314	-0.353416	0.352882963110482	-0.812912	2.11499854296469	-0.84758	-0.588533	-1.38691	0.177082227302146	0.386501365388727	0.0925265680629911
Cla97C02G030980	0.542437691027814	0.655871751424847	0.644377454872537	0.259521780797168	-0.575569	-0.385115	-0.268853	-0.554483	-2.65305	0.573273136958115	0.966713546377193	0.794877330048483
Cla97C02G031010	-0.292949	-0.97092	-0.901824	0.146177740222773	-0.35294	-0.671546	0.271350814008187	2.36831495561185	1.48056618491304	-0.0741869	-0.20175	-0.800294
Cla97C02G031020	-0.492143	-0.600011	-0.378816	0.0586057710853044	0.309686580850127	-0.101347	-0.0957141	0.302685147956757	2.95908533488535	-0.701585	-0.606578	-0.65387
Cla97C02G031030	-1.15336	-0.772425	-0.730217	-0.0370105	-0.228341	0.650978295795084	0.184321640557838	1.08017326028061	2.35114229972767	-0.200615	-0.00723584	-1.13741
Cla97C02G031040	-1.53272	-1.53156	-0.767191	-0.186901	-0.0989955	-0.188547	0.39872312652068	0.767940932243759	2.05197706450109	0.660933432247299	-0.0599326	0.486278047905546
Cla97C02G031110	2.21898828202884	0.34208757576273	0.578456378930362	-0.418848	0.143257074950106	-0.318715	-1.04412	-0.773012	-1.01527	1.15450663723134	-1.10426	0.236929723291309
Cla97C02G031130	0.367799932319893	1.39529925726187	1.61620517227245	-0.720078	-0.115063	-0.769324	0.901169676869793	0.705831875643673	0.0197062343140366	-1.23244	-1.08159	-1.08751
Cla97C02G031140	0.0440160084379383	1.86545571633368	1.97516033557776	-0.416995	-0.200658	-0.520754	-0.775359	-0.268859	0.707234414053913	-0.834265	-0.891471	-0.683505
Cla97C02G031160	-0.154623	-0.558335	-0.485077	0.357534258704028	2.92303367002315	-0.141622	0.0884624753939775	-0.416594	0.363053272848599	-0.914892	-0.640088	-0.420852
Cla97C02G031170	-1.42177	-0.801732	-0.131175	-0.28652	-0.0777501	-0.349683	0.796041821911642	1.19409602927382	2.30806939860709	-0.30276	-0.779855	-0.14696
Cla97C02G031190	1.27695959316502	1.58870738651174	1.15388819858329	0.181143119032981	0.634311889006651	0.319400778549412	-1.34858	-0.571236	-0.5026	-0.887561	-1.13485	-0.709585
Cla97C02G031200	2.08248819090939	0.368942192059666	-0.276836	0.896955418932035	0.092723477781177	0.963034083495081	-1.14957	-0.715165	-1.44046	-0.364523	0.302457536620991	-0.760046
Cla97C02G031210	1.2271222506622	1.54217536286791	1.53590921132594	0.11238785872085	0.257947222260579	0.00591760099310169	-1.39115	-0.586469	-0.139499	-1.20447	-0.637698	-0.722173
Cla97C02G031300	-0.603897	-0.470429	-0.40113	2.72399109179344	-0.0505672	0.310794812095954	0.178698492045378	-1.07102	0.885809659613781	-0.412065	-0.489896	-0.600288
Cla97C02G031315	-0.671149	-0.23279	-0.240422	2.57013513523464	-0.280147	0.353489493671868	-0.0370195	-0.919373	1.28245049467739	-0.65637	-0.692484	-0.47632
Cla97C02G031330	-0.053787	0.0965792938601994	0.511638536328973	0.504872140293462	-0.692276	-0.671961	0.483873200705278	-0.66903	2.69034675705443	-0.767387	-0.767387	-0.665482
Cla97C02G031350	1.12985610117987	0.531283738594886	0.434597582264626	-0.39706	-0.442441	-1.3844	1.13104347024841	0.30407782373899	1.64320250939781	-1.03932	-1.00355	-0.907285
Cla97C02G031360	-1.42003	1.2099163135327	0.986492195791904	0.522145312076736	0.902859687857545	-0.780367	0.371367064990807	-0.00228485	1.24927826566776	-0.811241	-1.04105	-1.18709
Cla97C02G031370	-0.839448	-0.414685	-0.590166	-0.520922	-0.184354	-0.342174	2.73026452037909	1.23333066493795	-0.106414	-0.130131	-0.411854	-0.423448
Cla97C02G031400	1.01347215325525	-1.11868	-1.18981	1.06667518541013	-0.251534	1.38648306954953	-1.07609	-0.739112	-0.846513	1.20485891204232	0.556610293433652	-0.00636117
Cla97C02G031410	0.469644837584387	-1.22462	-1.02041	1.44546943568851	-0.616373	1.23083589706238	-0.773592	-0.909725	-0.882537	1.18074981592587	0.707662795869248	0.392897255929818
Cla97C02G031480	-1.49359	-1.60154	-1.57046	0.444292713115225	-0.226056	0.0387895877510218	0.735081938345733	0.602320487316008	0.853967647508622	0.443297149510291	1.09387249925453	0.680027196327598
Cla97C02G031490	1.49056554412101	0.466446311809364	0.882785475161658	-0.213252	-0.546099	-0.592211	-0.789096	-0.233206	2.05906721616862	-0.926056	-0.668686	-0.930259
Cla97C02G031500	-0.138619	-0.908617	0.181529558294815	-0.0729514	-1.0064	-0.664399	2.23798483421166	1.18532773897231	1.02018458445699	-0.593369	-0.412269	-0.828401
Cla97C02G031510	0.919127582117458	2.06415874498951	0.910616375753798	-0.243503	0.730653497223518	-0.42167	-0.928557	-0.763316	0.469954796977432	-0.927916	-1.16001	-0.64954
Cla97C02G031530	1.29180680094428	0.396744703856539	1.25239457344204	0.14655857049851	0.406537511963354	0.345870726797344	0.742643879969156	-1.83584	-1.04666	-0.408957	-1.44584	0.154735449668747
Cla97C02G031600	-0.703016	-1.52347	-1.13133	1.71712688654913	1.37814980905126	0.0564354146099409	-0.461101	-0.890193	0.172742628204372	0.427198839358122	0.0439055903594397	0.913549136553002
Cla97C02G031630	-1.97722	-1.56274	-1.06161	0.57057013138984	0.280859124212423	0.53410829869924	0.0229387812152784	-0.0169684	1.13005694107221	0.513128841783838	0.605903742640724	0.960971591072064
Cla97C02G031640	-1.17769	-1.19503	-1.12673	-0.228963	-0.926847	-0.0939291	-0.0261506	-0.0261361	0.903059961674765	1.19560379472672	1.57070098504515	1.13211239953109
Cla97C02G031670	-0.982215	-0.731207	-0.926697	-0.517026	-0.433913	-0.34411	1.0324799025091	1.77411416980093	1.90728842174657	-0.161669	-0.303028	-0.314017
Cla97C02G031710	-1.40759	-0.888638	-0.813797	-0.451057	-0.450987	-0.289989	1.09079117967407	1.72841487383121	1.63553642542222	-0.375987	0.280891157325459	-0.057586
Cla97C02G031720	-0.90206	-1.62292	-1.44201	-0.370615	-0.318702	-0.412775	1.49768639792351	0.847984963659413	1.02481850781555	0.32713373052962	0.64177367994953	0.729683152127214
Cla97C02G031790	-0.914311	-0.814626	-0.63671	-0.821279	-0.825147	-0.817441	1.95819507510889	1.69342847047749	0.18239327741611	0.277854139887827	0.383719201882961	0.333923898725292
Cla97C02G031810	1.06288872576791	1.28865893344097	0.671217192792489	-0.803345	-0.745886	-0.898155	1.18622027955404	1.37187209200204	-0.736808	-0.813089	-0.748795	-0.83478
Cla97C02G031820	-0.470438	-0.475641	-0.430735	-0.51398	-0.51398	-0.467399	-0.185095	2.46275522271189	1.7364856515922	-0.462219	-0.51398	-0.165775
Cla97C02G031860	-0.103816	1.70177692073581	1.91356260296958	-0.465479	-0.431202	-0.518425	-0.677598	-0.456035	-1.63578	0.238990781940726	0.581635583473333	-0.147634
Cla97C02G031870	-0.441753	-1.16308	-0.365443	-0.878892	-1.16761	-1.01467	0.640994777008781	1.85251923535131	1.32236325292558	0.274504885103982	0.322655689475675	0.618408422317414
Cla97C02G031880	-0.624808	2.06742303389479	1.78824852484161	-0.798026	-0.672809	-0.448547	-0.459202	0.855178354785516	-0.217638	-0.48164	-0.746039	-0.262141
Cla97C02G031890	-0.0405358	2.53338051054943	1.23873723614511	-0.739533	0.466092899711092	-0.635685	-0.748	0.184832045527304	-0.617049	-0.533233	-0.598782	-0.510225
Cla97C02G031900	0.135309359184263	1.88057624612808	2.18596519042723	-0.761721	-0.293067	-0.535319	-0.613231	0.214475605495603	-0.4601	-0.456809	-0.773892	-0.522188
Cla97C02G031910	0.461312897359581	1.85785890769469	2.10480247773978	-0.69312	-0.158493	-0.690484	-0.640959	0.137215095784655	-0.361615	-0.604239	-0.717567	-0.694711
Cla97C02G031980	-0.242584	-0.307276	-0.319323	-0.195658	-0.208183	-0.793178	1.28541305254654	0.777687644870766	2.41584257352002	-0.808516	-0.811262	-0.792962
Cla97C02G031990	-1.28995	-1.66474	-1.2894	-0.241763	1.4169698154346	-0.267964	0.647813152628751	-0.00993579	1.1835211570038	0.713907643628141	0.638103264235618	0.163445706485955
Cla97C02G031995	-0.661362	-1.16351	-1.01345	0.605921158964401	-0.690501	0.681862015137117	-0.495713	-0.55025	-0.823329	1.40288232715295	1.43527719247955	1.27217204764615
Cla97C02G032000	-1.11683	-1.22429	-1.35934	-0.042972	-0.524217	-0.220153	0.686500603531254	0.743465403894507	2.09354334497402	0.806197006878514	0.154728339223485	0.00337903648106369
Cla97C02G032080	-0.0976119	-0.571523	-0.54985	-0.440381	-0.568787	-0.585804	1.28709725474116	0.471128192820083	2.60786567428584	-0.553077	-0.409026	-0.590032
Cla97C02G032140	-1.4555	-1.53423	-1.34193	0.0748897710267528	-0.481277	-0.0860923	1.35347625742465	0.963261942203955	0.608536144010441	0.316830287841848	0.777627032174101	0.804405131001245
Cla97C02G032160	-1.53418	-1.11826	-0.949195	0.0595068925323669	0.0345325631761337	-0.373124	1.36138136358872	1.59845794156456	1.33137869170165	-0.343724	0.123922766370845	-0.1907
Cla97C02G032250	-0.436285	-1.32373	-1.37221	-0.55168	-0.492299	-0.148878	2.01332235293764	0.405368707405006	1.33351214029884	0.554107486242312	-0.379402	0.398171129359922
Cla97C02G032300	1.47637018131211	1.59444811531219	1.16978246131254	-0.616929	0.86160299873075	-0.34954	-1.37814	-0.832048	-0.269505	-0.741898	-0.583732	-0.330412
Cla97C02G032320	-1.42947	-1.39616	-1.18068	1.45978752060222	0.161938790483141	0.813730987666057	-0.450027	-0.179861	-0.380186	0.953458712755394	0.512774349917363	1.11469519288325
Cla97C02G032350	1.33164446308385	1.27596234397293	1.41270624561858	-0.916745	-0.477185	-0.975708	1.02727567707885	0.0213428128378996	-1.38398	-0.433915	-0.308581	-0.572821
Cla97C02G032370	0.571543582718434	2.14270472149974	0.854464305781123	0.00848101724541697	0.682225919567085	0.0555250877450647	-1.08042	-0.888602	0.333365077732807	-1.10933	-1.20475	-0.365212
Cla97C02G032390	1.38243006407535	1.80108707145679	1.3634606333865	-0.645567	0.646360845798465	-0.532228	-0.883078	-0.408684	-0.727419	-0.598156	-0.867734	-0.530473
Cla97C02G032410	-0.785074	-1.35996	-0.75295	-0.119003	0.530134170408697	-0.057411	0.395484646481835	0.288042791200699	2.68322082043248	-0.273679	-0.228622	-0.320183
Cla97C02G032450	0.0717376433332406	-0.178	0.432507954728459	-0.15586	2.78615549781552	0.482998434330933	-1.01615	-0.478889	-0.0386039	-1.00577	-0.644731	-0.255396
Cla97C02G032470	-1.34694	-1.34353	-1.00122	0.572030744437118	1.36729431751877	0.758863145080232	-0.302932	-0.0977146	-0.589353	0.869395024724659	1.50059114497452	-0.38648
Cla97C02G032480	-0.709351	-0.684247	-0.511721	0.101632628305363	-0.512471	-0.391756	0.824254451734941	1.92900264696398	1.9014928368497	-0.662267	-0.468271	-0.816299
Cla97C02G032490	0.324479442997527	-0.617803	-0.57221	-0.177225	-0.759869	-0.478196	2.97837040427785	0.212882234643706	0.16062536583889	-0.483329	-0.293311	-0.294415
Cla97C02G032510	-0.60843	-0.940554	-1.12873	-0.0691281	0.174930855064601	0.524598815360435	-0.267661	-0.402439	-1.16832	1.50908727966782	0.333789927600758	2.04284987622192
Cla97C02G032520	1.23252831014395	1.72572077168094	0.875229092722016	-0.266545	0.924100156179393	-0.310837	-0.560977	-1.01208	-1.76869	-0.240331	-0.224191	-0.373928
Cla97C02G032530	0.249617158705077	2.17656243094826	1.2236623035315	-0.109478	0.722604225382857	-0.373673	-1.20135	-0.613791	0.368102000639253	-0.908821	-0.956441	-0.57699
Cla97C02G032540	0.029359719101264	1.78247709501156	1.84204275215379	-1.02425	-0.949601	-0.35437	0.0655331612933906	0.432374573999838	-0.967281	-0.327048	-0.964084	0.43484609569638
Cla97C02G032550	-1.55607	-1.40563	-1.18873	-0.241752	0.246288380509283	-0.26714	1.49224626211745	1.18219194135954	1.04959237521469	0.000770449736847224	0.479159018016855	0.209066990411232
Cla97C02G032560	1.45911299791573	1.88117433589783	1.29416451626611	-0.63892	-0.46085	-0.812636	0.0630962641493363	0.083857046571626	-1.19358	-0.608772	-0.508641	-0.558009
Cla97C02G032570	0.940479651213222	1.52544455697986	1.39487685891744	-0.594499	1.16841360303676	-0.730354	-0.876523	0.0472032612895883	0.0298605276286412	-0.975786	-1.02149	-0.907623
Cla97C02G032580	0.0270395720785627	-0.549973	-0.293184	-0.734392	-1.08338	-0.8321	1.8428058040211	2.16675159812055	-0.224253	-0.246327	-0.0138208	-0.0591667
Cla97C02G032620	1.18258684579589	-0.796727	-1.07446	1.18377595074618	0.397918818489349	1.19035352681689	-1.31631	-1.33783	-0.81471	0.435362446698461	0.540573926653089	0.40946779134073
Cla97C02G032670	-0.982548	-1.23598	-0.8402	-0.348662	-0.482186	-0.799577	1.28228465965255	0.31205739730585	1.96519840115158	1.05403721257156	0.250077573058074	-0.174501
Cla97C02G032690	-0.816103	-1.73134	-1.54387	-0.088579	0.119314524727663	-0.344837	1.04510260836678	1.72751126876377	0.462021436798197	0.567928923512347	0.207483681390683	0.395367527348017
Cla97C02G032720	1.64079796108881	1.05438227534175	1.19003125362186	-0.640771	0.720530724940693	-0.65113	-1.25087	0.765250033522887	-0.711937	-0.664194	-0.356188	-1.0959
Cla97C02G032780	1.74057570093901	1.7138078270258	1.23372503375556	-0.890544	0.0223944745434695	-0.675669	-0.60872	-0.0302122	-0.615618	-0.333535	-1.08511	-0.47109
Cla97C02G032790	1.4473880505446	1.8539560322067	1.34441477422709	0.392756082856386	-0.560979	-0.472297	-0.468699	-0.88885	-0.88885	-0.425974	-0.88885	-0.444017
Cla97C02G032810	1.27405741420076	1.33037455521658	1.84100757438452	-0.413262	-0.790849	-0.422675	-0.790849	-0.411367	-0.790849	-0.790849	0.756108839002445	-0.790849
Cla97C02G032825	1.23455538013863	0.597883250122895	1.5698737628289	-0.817843	-0.158525	-0.860929	-0.0531121	1.27528007421488	-0.103594	-1.1729	-1.48405	-0.0266362
Cla97C02G032860	2.1548606506222	1.03884239206926	1.43045334904902	-0.249229	-0.521389	-0.0510581	-1.00715	-0.118545	-0.44136	-0.706484	-0.806069	-0.722869
Cla97C02G032870	1.44439385192107	0.201275626173696	0.828122580133987	0.0764066554318149	0.0748593014811847	-0.593868	-1.61038	-1.60841	0.477432635564922	-0.431667	-0.317009	1.45884376954243
Cla97C02G032880	2.73830243669159	0.874091050546481	-0.453041	-0.71568	-0.186877	-0.547722	-0.71568	-0.412726	-0.664964	-0.575703	0.254672492005816	0.405326329768958
Cla97C02G032900	0.867396485886772	1.59150940014592	0.749535171888173	-1.16183	-0.310307	-1.26952	-0.927809	-0.59138	-0.977605	1.07170160322644	0.0784724217731327	0.879839088587413
Cla97C02G032910	0.585359066860841	2.22317700686769	0.967842020772101	-0.40619	-0.237599	-0.0464526	-0.752336	-0.0953086	0.86969586440977	-1.04421	-1.06859	-0.995397
Cla97C02G032940	-1.04057	-1.05169	-1.04628	-0.768443	-0.879566	-0.71948	0.936857994658615	0.4712804604125	1.60168166850758	0.896251564154738	1.0076402861859	0.592326138405064
Cla97C02G032950	-1.29776	-1.57213	-1.38772	-0.00211642	0.413037351901975	-0.134845	0.837619545357275	0.110740430892178	1.85809526497119	0.339479522856113	0.640209361324842	0.195387425406953
Cla97C02G032970	-1.01642	-1.72136	-1.37297	0.498919005008238	-0.714435	0.684519403652808	0.158003141728053	0.357706404221793	-0.19505	0.993881708003621	1.20905668896252	1.11815239258837
Cla97C02G033000	-1.27138	-1.52014	-1.32844	-0.0963717	-0.183697	-0.00309307	1.64449682156059	0.689530817167018	1.38551817854375	0.186725619498953	0.188518897912964	0.30833620228636
Cla97C02G033030	-1.00436	-1.59135	-1.45402	-0.423071	0.118580285292973	-0.118709	1.82302070699748	0.898287726539238	0.713737819825013	0.650027953434433	0.199176345481163	0.18867866603846
Cla97C02G033040	0.0405397794564836	0.766034955061673	2.47589055685523	-1.09159	-0.774804	0.227593959836656	0.0433373687153407	-0.479715	-0.999156	0.637610751821724	-0.893677	0.0479357071802765
Cla97C02G033050	-0.44432	0.832446519243686	-0.0117499	-0.65843	0.018481395280431	0.287087623504175	-0.760414	-0.829146	-1.56052	2.09084726828046	-0.183649	1.21937053437855
Cla97C02G033110	-0.612108	0.874543437775685	2.58845542189349	-0.39345	0.615131307938422	0.26542858664017	-0.772162	-0.765552	-0.950279	-0.182907	-0.661768	-0.00533257
Cla97C02G033120	-0.408731	0.000341696292295489	0.634186229064576	-0.398998	-0.265386	-0.749256	-0.289954	0.400661385384901	2.88075883349623	-0.521552	-0.605757	-0.676314
Cla97C02G033130	-0.541112	0.112785168863094	0.386357040276182	-0.0413894	1.31397155962641	-0.577061	-0.112758	0.829571759638391	1.99535581795139	-1.23492	-1.00865	-1.12215
Cla97C02G033140	-0.577137	1.97686260698299	1.02246988183729	0.638874127412757	-0.193004	0.36785330483533	-1.28069	-1.10438	1.00836100462915	-0.781466	-0.718712	-0.359031
Cla97C02G033150	-0.0372149	-0.687347	0.122128366044331	0.220173357019549	-0.30001	0.555897418094683	-0.516803	2.08735553690619	1.55691557263643	-0.989269	-0.924519	-1.08731
Cla97C02G033190	2.60743092223123	1.02520419498075	0.4221035599415	-0.887965	-0.250724	0.100403062381015	-0.843634	-0.657596	-0.885502	-0.359834	-0.044117	-0.225769
Cla97C02G033200	-0.840256	-0.518995	-0.641234	-0.0288825	-0.00558766	-0.548734	0.251032291670455	2.28770642780842	1.73660417249809	-0.615721	-0.394581	-0.681351
Cla97C02G033220	2.07645789474472	0.987570708275967	0.669097181403862	0.471924733440958	0.401856873256339	-0.898563	-0.7532	0.327072026495405	-1.30678	-1.12736	-0.249114	-0.598958
Cla97C02G033250	1.86090972150894	1.64586157140325	1.27732784382894	-0.524801	-0.075252	-0.949768	-0.465768	-0.479076	-0.690174	-0.616783	-0.828584	-0.153893
Cla97C02G033260	0.308857886865895	1.79147590067298	0.781177860248397	0.805920297904355	1.35558458736336	-0.16667	-1.2977	-1.09802	-0.582781	-0.935519	-0.445513	-0.51681
Cla97C02G033300	-0.775383	-0.691783	0.336160941439028	-0.880972	-0.779349	-0.776112	0.932844592120608	2.34619072673873	1.06157633594015	-0.164395	-0.535993	-0.0727853
Cla97C02G033320	-0.37853	1.19889078638723	2.77259142222889	-0.333663	-0.369543	-0.462966	-0.543613	-0.457969	0.0621231180676102	-0.603066	-0.497488	-0.386766
Cla97C02G033330	-0.0265518	1.90414011655681	2.15865390196962	-0.869993	-0.275655	-0.840723	-0.170947	-0.133689	-0.669567	-0.028151	-0.777939	-0.269577
Cla97C02G033340	0.398570319626352	-0.896736	0.00715667648499878	-1.06088	-1.05456	-1.24398	1.15788044452501	0.394493869388562	-0.58671	1.9989255791552	0.334903363121465	0.550926879053228
Cla97C02G033370	0.391783870967078	0.463424715501633	1.54545245615968	-0.873416	-0.873416	-0.873416	0.218749786889167	-0.315382	2.06922373560984	-0.873416	-0.873416	-0.00617269
Cla97C02G033400	0.923558480683915	1.26970147177171	2.15942901686417	-0.10514	-0.154405	-0.511868	-0.644556	-0.852611	0.409942304006792	-0.982113	-0.475894	-1.03605
Cla97C02G033410	-0.366406	2.40872459998857	1.19081079163382	0.221737708956282	0.0230882057999127	0.527306203473372	-0.637361	-1.18996	-0.832887	-0.719768	-0.102262	-0.523026
Cla97C02G033510	1.7555414466582	-1.21861	-0.0034418	0.254970094134733	-1.59185	-0.0328197	-0.497083	-0.19148	-0.877217	0.091228918946064	1.38074127919064	0.930020946852591
Cla97C02G033520	0.497628686214368	-1.47383	-0.759745	0.450437171485228	-1.57368	0.24214144814631	0.536712759146806	-0.207908	-0.950777	0.604377788611392	1.6286183227514	1.00601693106925
Cla97C02G033530	-0.487688	-0.494897	-0.920924	-0.542285	-0.23109	-0.720041	2.64739529008948	1.03767404561415	0.639964526397056	-0.326348	-0.40241	-0.19935
Cla97C02G033570	-0.0766077	2.33047241905146	1.05086003445606	0.265607397783958	0.728419652233274	0.163849316328106	-1.11829	-1.1227	-0.573848	-0.532411	-0.763767	-0.351591
Cla97C02G033580	-0.685809	1.03169933728177	0.862745092103176	0.886749656224553	1.42289474504701	0.250223653993115	-1.5405	-0.7536	-1.46527	-0.662397	0.558095690165821	0.0951680304670294
Cla97C02G033600	0.238683423084561	0.25110234974517	0.939041604481833	-0.285689	-0.358978	-0.561184	-0.502777	0.29258849158404	2.61242348132151	-0.787882	-0.940692	-0.896638
Cla97C02G033610	-0.412431	0.385916395573502	1.63133727720197	-0.496382	-0.658986	-0.688974	-0.466596	0.219902378220004	2.33542427514733	-0.61309	-0.572167	-0.663954
Cla97C02G033650	2.64162477671592	0.929652048847113	-0.171988	-0.969129	-0.119056	0.368308908915175	-0.764825	-0.696893	-0.908193	-0.363463	-0.0435734	0.0975349692234132
Cla97C02G033660	1.48831877681068	-0.0953767	-0.579786	-0.203919	1.02647019512441	0.729857603747412	-1.99307	-1.01662	-0.695115	-0.186956	0.515007022927292	1.0111949319902
Cla97C02G033690	1.17327437930529	-0.526361	-0.0306821	-0.89975	-0.463996	-0.809648	1.53024601906798	0.432071205560569	1.81127082961615	-0.611616	-0.490766	-1.11404
Cla97C02G033700	0.828583264632388	0.0806315193810051	0.492065490072855	-0.0546901	-0.808157	0.517423157153972	-1.30534	-0.554083	-2.03742	1.32610216238329	0.566400360275168	0.948484559211935
Cla97C02G033720	-1.05509	-1.80952	-1.4293	0.131469091044266	-0.0265776	0.213941053927759	1.50384843625052	0.193380078610338	0.921706365298833	0.966473135238189	0.611533107166824	-0.221865
Cla97C02G033740	0.757228237756061	1.10632504875168	1.86740528516303	-0.880344	0.0476354234760405	0.553761518681402	-1.02481	-1.00549	-1.15911	-0.857833	-0.0984451	0.693672098931281
Cla97C02G033810	-1.05387	-1.24517	-1.24122	-0.16437	-0.965568	-0.280838	0.776193108304382	0.291987543163552	-0.0162989	1.33574806288873	1.24748339106591	1.31591972649517
Cla97C02G033840	0.95435206798584	2.1024294481734	0.497681734473497	-0.756297	1.23459086805071	-0.7274	-0.451949	-0.75996	-0.389791	-0.0602281	-1.3258	-0.317624
Cla97C02G033860	1.89739070273607	1.14855730856535	0.155930723402419	0.802240499572462	0.305606561495882	0.325721132438865	-1.44471	-1.40643	-0.956915	-0.28674	-0.225393	-0.315258
Cla97C02G033900	-0.284497	-1.32722	-0.989296	1.12605174076295	-0.555005	0.408946715781719	-0.496698	-0.583989	-1.02711	1.39016134408453	1.42002613512922	0.918622588864779
Cla97C02G033920	-1.67553	-1.7825	-0.558959	0.225783634507929	-0.0810503	-0.474142	1.3002764731959	0.198317422160141	1.22465446135821	0.909970900487191	0.123876776764741	0.589302934374632
Cla97C02G033940	1.81013607126809	1.70633613894533	0.828835140699595	0.281741030315804	0.144362130883727	-0.204821	-1.3373	-0.512692	-0.718443	-0.797256	-0.771639	-0.429263
Cla97C02G033950	-1.12111	-1.54638	-1.32499	-0.285008	-0.247534	-0.173241	1.71116950467842	1.25702218161731	0.371093309668564	0.482383678617214	0.721939359366553	0.154650360858702
Cla97C02G033980	-0.733289	-1.12228	-1.06876	0.978293377364413	1.02759737226845	-0.499802	-0.762552	0.0975341909955312	1.72467838113687	1.32642769248124	-0.436899	-0.53095
Cla97C02G034010	-0.653103	-0.560465	-0.048818	-0.525431	-0.660962	-0.463312	0.0756919447235082	1.10779856221825	2.76914700997298	-0.510614	-0.381335	-0.148599
Cla97C02G034020	-0.344762	-0.344301	-0.283311	-0.333584	-0.309945	-0.334989	3.16780621038305	-0.28106	-0.339066	-0.109182	-0.204997	-0.282609
Cla97C02G034070	-1.06113	-0.329488	-0.712304	2.21697392481032	1.11701738684125	0.553458651665802	-1.00337	0.185964561185879	-0.84765	-0.212401	0.746382532033428	-0.653457
Cla97C02G034150	-1.27279	-1.78247	-1.21619	0.118229060855081	0.0044729460922506	-0.327643	0.766171464257556	0.593340068402909	1.69449571167805	0.736640989989458	0.427233857878103	0.258496525395691
Cla97C02G034160	-0.662434	-0.451773	1.2215177945888	-0.645987	-0.533197	-0.204098	0.791455905754581	2.2487174163065	0.664187005631043	-0.800783	-0.939584	-0.688022
Cla97C02G034180	-0.792066	-0.717662	-0.654555	-0.665282	-0.540466	-0.427471	1.25941323993232	2.33718001209005	1.05895780555224	-0.253234	-0.520082	-0.0847338
Cla97C02G034220	1.6786122125028	1.54981424187185	1.3097385799787	-0.6925	0.568363290365281	-0.913746	-0.283929	-0.428128	-0.687355	-0.522355	-0.495727	-1.08279
Cla97C02G034230	-1.20477	-1.34695	-1.48854	0.230130579611192	-0.64042	0.0206235652761161	-0.131241	1.21357011124379	1.12605114480956	0.823997188727271	1.26510973311684	0.13243810357223
Cla97C02G034260	0.0317853656914492	-0.41237	0.633825525112204	-0.476279	-0.476279	-0.476279	-0.476279	-0.0761203	2.9937091612402	-0.476279	-0.313154	-0.476279
Cla97C02G034280	1.31662609946822	1.44305993521477	1.09591832923917	-0.458233	0.38014767901242	-0.431589	-0.310571	1.01208015369356	-0.73459	-0.827515	-1.17683	-1.30851
Cla97C02G034290	-0.411681	2.19181789183891	2.05450741379108	-0.347748	-0.173668	-0.283652	-0.670122	-0.414256	-0.425905	-0.481886	-0.546242	-0.491165
Cla97C02G034330	0.621718016448367	0.0371692916847407	-0.3997	-0.442586	-0.707802	-0.406097	0.0312403497569326	0.269536935107779	2.8841908757635	-0.56412	-0.707802	-0.615748
Cla97C02G034340	-0.694557	0.238384378487796	0.862686993140952	0.385082306700588	1.48828427056503	1.92037968633638	-0.739422	-0.928755	-0.134691	-0.728456	-1.23108	-0.437857
Cla97C02G034370	-0.962913	-1.43216	-1.21969	-0.557842	0.372749001881909	-0.10918	1.48549523719219	0.818742920822373	1.67131074737246	-0.451915	0.440915676629357	-0.0555168
Cla97C02G034400	-1.26864	-1.22438	-1.2529	-0.487349	-0.0903743	-0.52816	1.47046262790637	1.19006071831743	-0.304904	0.78673674878553	1.00560039440193	0.70384648594691
Cla97C02G034430	-1.10321	0.291945469370447	0.476467295996681	-1.09859	-0.395527	-0.347855	0.0754599190088373	-0.508646	-1.45907	1.44641944991728	1.48724037700514	1.13535750015428
Cla97C02G034450	0.118537082407943	0.0701870534825325	-0.152012	-0.48019	0.170668368931003	-1.13571	0.407555715629923	2.18942377172267	1.45440031016205	-0.93945	-0.85607	-0.847337
Cla97C02G034510	0.632885736538252	1.94094195679213	1.57776825263954	-0.425318	0.705351507426435	-0.0882243	-0.36194	-0.298029	-0.986829	-0.846632	-1.05728	-0.792692
Cla97C02G034540	-1.09517	-0.488052	-0.317544	-0.669073	-0.389011	-0.780757	1.43198366819288	2.04056951104129	1.23904016020509	-0.514665	0.030025324059681	-0.487351
Cla97C02G034560	0.760977061391327	1.86589988652815	1.34516295459893	-0.0254955	1.03968902503949	-0.165352	-0.981221	-0.922689	-0.950562	-0.695237	-0.712759	-0.558413
Cla97C02G034580	0.957838325757427	1.29553075718285	2.39916640254472	-0.6921	-0.201782	-0.638468	-0.338715	-0.624708	-0.401431	-0.459708	-0.692533	-0.603091
Cla97C02G034590	0.806726561444104	2.57762646752136	1.12058190953146	-0.43742	-0.146539	-0.413714	-0.648216	-0.499925	-0.596555	-0.565726	-0.63789	-0.558949
Cla97C02G034670	1.45223650902768	-0.160587	0.14783574815704	0.574603075712147	-0.358434	0.678618038431098	-0.16025	-0.880242	-2.55142	0.400322656199789	0.636238165763489	0.221082209352606
Cla97C02G034690	-1.523	-1.49113	-1.2243	-0.137034	0.808664305436869	0.33900379249674	0.306424725514667	0.197620409987604	1.9429813613727	0.344014171268664	0.0624815946701985	0.374272970756632
Cla97C02G034700	-0.873201	1.62479209040223	1.38541261850744	-1.45115	-0.480475	1.12938754389068	-0.91205	0.050438371391014	-0.660529	-0.213378	-0.378196	0.778946805405043
Cla97C02G034710	-0.108057	1.79943785552283	0.694887782234156	-1.01617	-0.125155	1.1240363925276	-1.01639	-0.442011	-0.988152	-1.32779	0.689223327626593	0.716133770036805
Cla97C02G034740	-1.17441	-0.313637	0.299358106714714	-0.109337	0.100063378370932	-0.10005	0.34562687635609	1.21968387633336	2.34438043713159	-0.98207	-0.763219	-0.866391
Cla97C02G034750	2.64492094805212	0.132182001222037	0.803454349487753	-0.415522	-0.814823	0.0858682941630431	-0.671071	-0.8847	-0.908216	0.550392081681089	-0.268322	-0.254164
Cla97C02G034780	-0.727288	-1.20984	-0.990408	0.530649981378172	-0.543497	0.17621871943327	-0.12672	-0.657774	-0.776517	1.18051719009852	1.69200147576924	1.45265569222469
Cla97C02G034790	0.791589358163052	0.344164720626681	-0.0441555	-1.22439	-0.708006	-0.993398	1.59340759481893	1.78407279169451	0.426823368408078	-0.869262	-0.541628	-0.559219
Cla97C02G034800	-0.872146	-0.675857	-0.659048	-0.872146	-0.872146	-0.872146	0.571122757552662	1.8317551045557	1.72026891073289	-0.0771291	0.630916775744822	0.146555746674446
Cla97C02G034830	-1.02355	-0.857154	-0.798266	-0.122378	0.0140088249985466	-0.357574	0.293523464945966	1.36050362385529	2.47697725011048	-0.390803	-0.165519	-0.429765
Cla97C02G034880	-1.43436	-0.97889	-0.549908	-1.01032	0.0128070822613865	0.189506209633964	1.84051494742067	1.41181635275744	0.320024844753323	0.601894643110812	-0.792518	0.38943344545599
Cla97C02G034900	-0.0629727	-0.215694	-0.377645	0.0401620302160378	-0.424479	0.332656615368519	-0.104739	-0.574651	3.04164843692416	-0.626455	-0.492067	-0.535765
Cla97C02G034920	0.811187924510427	2.38757182878798	1.36732209848046	-0.496456	0.0917584905816353	-0.455918	-0.678049	-0.59737	-0.70157	-0.544543	-0.630547	-0.553388
Cla97C02G034930	-1.13626	-0.891136	-0.597704	-0.307302	-0.60492	-0.502384	-0.0995048	0.851861534459137	-0.857064	2.02258173230787	1.18882749950396	0.933007520145515
Cla97C02G034950	-0.130305	2.12440741200427	1.53946123434368	-0.68713	0.29307141376255	-0.904746	-0.119931	0.300328492143424	0.311345579388828	-1.02429	-0.741745	-0.960462
Cla97C02G034960	-0.365257	-0.482294	-0.552491	0.14326705202216	-0.964122	-0.780543	0.443932762193213	2.06171644141096	1.77079011811781	-0.896941	-0.582738	0.204679559162185
Cla97C02G034970	-1.25639	-1.00062	-0.93807	-0.652808	-0.526338	-0.653768	1.99764530751689	1.02318824313619	0.0162508237970122	0.836579084018495	0.523327222048134	0.631003501953827
Cla97C02G034980	-0.850495	1.0539119768152	0.724312421230175	-0.388588	-0.193291	-1.2661	0.598852229703462	1.0858868995667	1.74637651944361	-0.805909	-1.13479	-0.570171
Cla97C02G035010	1.68511886445187	2.11599795466947	1.00644813530196	-0.592399	-0.250218	-0.572756	-0.592568	-0.541076	-0.482439	-0.602603	-0.592152	-0.581354
Cla97C02G035040	1.1698015332808	1.93376424284615	1.05011019810418	-0.099082	0.99434255565837	-0.540414	-0.917252	-0.811427	-0.476215	-0.807604	-0.770284	-0.72574
Cla97C02G035050	-0.619866	-1.10927	-1.12691	-0.566936	-0.084743	-0.708984	2.5897763366522	0.390098418422216	0.143134937296976	0.351404234446937	0.31871266396037	0.423586758035159
Cla97C02G035060	0.194074211578625	1.02682642606055	0.61633897009008	0.428214672754957	1.98301260387301	-0.109176	-0.928619	-0.712997	-1.92919	0.175836428257309	-0.366256	-0.378067
Cla97C02G035070	-0.48394	-0.535274	-0.338804	-0.372473	-0.434801	-0.554766	0.249971952272021	-0.0722336	3.09022930060093	-0.255443	-0.189258	-0.103209
Cla97C02G035080	-1.13895	-1.3399	-0.220104	-0.376263	-1.4197	-0.345521	0.829548004527636	0.0900026937478593	0.104408640571349	1.34733001554518	1.31114846015786	1.1579963733386
Cla97C02G035085	-1.27394	-1.35631	-1.33013	-0.0207	-0.82282	0.0642786578343589	0.854106360466368	1.64835403031584	1.06127821582819	0.424699434989229	0.215501547300944	0.535685877556139
Cla97C02G035090	-0.711793	-1.49523	-1.37223	0.224666032811149	-0.62079	0.354658355497588	0.449404727203009	0.0328547591012809	-0.567579	0.848499324071417	0.936286458310363	1.92125272613527
Cla97C02G035110	-1.73482	-1.34036	-1.04305	0.621042399059861	0.576251483949594	0.222435452412001	-0.147979	0.840463651510976	1.50707210680719	-0.667756	0.909381278995449	0.25732217665781
Cla97C02G035140	2.33148251621671	0.757506788995747	0.459372544345064	-0.00362046	1.17689174274015	-0.340573	-0.546234	-0.645315	-0.783776	-0.883509	-0.831788	-0.690438
Cla97C02G035150	1.29352980225533	1.86400893048298	1.17031234951496	-0.397788	0.687427894405992	-0.269763	-0.657697	-0.219282	-1.25541	-0.662971	-0.97354	-0.578829
Cla97C02G035160	1.45023386349567	1.17071142156262	1.19976785940255	0.682952881467321	0.459783092751881	0.250395111179228	-1.08269	-0.9279	-0.0525558	-1.02331	-1.07505	-1.05234
Cla97C02G035210	-0.433216	-0.486868	-0.353154	-0.223491	-0.20544	-0.662265	-0.219348	1.78652036832232	2.40681256118444	-0.662236	-0.469094	-0.478221
Cla97C02G035230	0.138427065191354	0.828098748916527	0.974761631366609	-0.683805	-0.848903	-0.496206	2.34059868649342	0.469135698383017	-0.187076	-0.736697	-0.992092	-0.806242
Cla97C02G035250	1.56257290069561	1.21513572913618	1.21084098582486	-0.513231	-0.479427	-0.689376	-0.25675	0.708960421693976	0.503301173707644	-1.48208	-0.740557	-1.03939
Cla97C02G035270	-0.394777	-0.509913	-0.431132	-0.369489	-0.421279	-0.413736	0.562009224281822	0.713016416774633	2.86515465335644	-0.582868	-0.401567	-0.615418
Cla97C02G035320	0.0222229024696288	1.95166952834774	1.05901727192917	-0.422103	1.49660469080365	-0.409368	-1.08445	-0.696616	0.342094781632507	-0.768895	-0.702984	-0.78719
Cla97C02G035330	-0.071577	-0.627802	0.265417628247177	-0.589239	-1.44555	-0.832057	2.31529663625499	1.30449129301084	0.122071474498533	-0.12601	0.201957274962358	-0.516995
Cla97C02G035350	0.833468371592978	-0.193475	-0.142945	-0.530572	-0.626751	-0.765541	1.43967080676181	2.19192891678274	0.257179789147714	-0.83994	-0.914322	-0.708702
Cla97C02G035360	-0.796116	-0.457145	-4.91114e-05	-0.563345	-0.8951	-0.417167	2.4653775317369	0.736594201304092	1.20885244965276	-0.119095	-0.366458	-0.796349
Cla97C02G035370	-1.27985	-1.46276	-0.743826	-0.23963	-1.30754	-0.13495	1.25943359023078	0.581408176171652	0.833912277679772	0.498559438520142	1.10960901456341	0.885630308302016
Cla97C02G035390	1.76301931459522	1.58927308870679	0.57940875038245	0.376922985977027	0.539306882244192	-0.838222	-1.30748	-0.823809	-0.457309	-0.786037	0.171291420965291	-0.806363
Cla97C02G035400	2.26634531755698	1.18493588585534	0.729513217242654	0.108537672925171	0.406946821065519	-0.364302	-1.32	-0.742918	-0.61019	-0.700476	-0.498386	-0.46001
Cla97C02G035420	1.65937602277475	-0.547529	-1.35605	0.89109311480625	-1.15944	0.27198801504334	-0.693138	-0.702835	-0.79439	0.834915146332816	0.398424018504139	1.19758109782494
Cla97C02G035440	0.556722639667798	1.76885346554934	1.65323561075258	-0.753552	1.01829690468329	-0.415597	-0.203665	-0.368613	-1.19645	-0.61612	-0.823534	-0.619574
Cla97C02G035470	-1.5613	-0.49361	1.33774498773321	0.515387477008534	0.897777669495591	1.19874752038108	-0.986023	-0.854839	-1.16691	0.913175029907428	-0.12587	0.325722961551835
Cla97C02G035480	0.0701521894007702	0.824234913178317	1.12642591017611	-0.452772	-0.234747	1.85497743970458	-1.08824	0.0294086088628637	0.969844970631026	-1.08824	-1.08824	-0.922814
Cla97C02G035500	-0.990272	-1.48974	-1.32154	0.198824194192438	-0.968257	0.105465035835815	0.827876448154573	1.69558446964607	-0.110224	0.853777059933176	0.750460628255716	0.44804134041689
Cla97C02G035510	-1.00525	-1.50869	-1.23369	0.227282709490933	-0.842528	0.337889003784696	1.28511	1.6634682463976	0.0711281447365993	0.201252182014756	0.915930173829584	-0.111897
Cla97C02G035520	1.06950247601565	1.49615763634383	0.589261654695717	-0.263898	0.110635064193669	-0.834437	-1.20335	1.62370816720048	-0.055099	-1.14329	-0.436986	-0.952201
Cla97C02G035530	-1.44517	-1.38499	-1.01042	-0.0404338	-0.765031	-0.0918678	0.927551495159458	0.874883219949946	1.7420210408214	0.0374777615768288	0.731387653619783	0.424582423577991
Cla97C02G035560	0.299780368013457	2.03774491370458	1.50569442375496	-0.819069	0.559255288763779	-0.902015	0.138741660159135	0.31748566042763	-0.875252	-0.525859	-0.975424	-0.761084
Cla97C02G035580	-0.302675	0.0599862574405553	-0.241406	0.235332055967372	2.12909576340597	-0.219704	0.49205304285711	-0.237649	1.45630259209686	-1.14959	-1.09128	-1.13046
Cla97C02G035620	0.472569535997545	1.90599562330213	1.05878317679158	-0.163047	1.05667433633694	-0.79245	-0.995705	-0.568688	0.70528397286383	-1.06499	-0.83936	-0.775071
Cla97C02G035800	2.54901572004148	0.130775998343255	0.537493642632636	0.444031692406743	-1.15364	-0.217015	-0.491492	-0.526458	-1.21353	-0.479415	0.605004422427815	-0.184779
Cla97C02G035830	0.398270432822542	1.85943908062551	1.52902131500117	0.522778881454313	0.760027181105194	-0.43721	-1.20006	-1.01417	-0.620921	-0.802502	-0.571281	-0.423387
Cla97C02G035860	0.367846731589792	0.13358111483808	0.836326106384996	-0.473664	-0.761207	-0.481593	-0.400712	0.486887657897212	2.62629511463843	-0.79172	-0.79172	-0.750322
Cla97C02G035940	0.0496183434967135	2.38196689988619	1.1499074673709	-0.709031	-0.582768	-0.830847	0.698075515333899	0.0730332182939563	-1.13243	0.0573412726729184	-0.468694	-0.686174
Cla97C02G035980	-1.32973	-1.27916	-1.26406	-0.291899	-0.265912	-0.650138	1.56056808882484	0.643625186785601	1.03904346603474	0.488396205271049	1.08759186201783	0.261683531572187
Cla97C02G035990	1.67486046024134	1.60170704297933	1.39426171598835	-0.503595	-0.510899	-0.568594	-0.538545	-0.896951	-0.993508	-0.685282	0.397923383980568	-0.371379
Cla97C02G036020	1.67922016722601	0.289045483278421	-0.0253437	0.593201023902501	1.74902699467952	-0.0106536	-0.696168	-1.0929	-1.46822	-0.439578	0.206221000496632	-0.783848
Cla97C02G036040	1.29399057656954	-0.925372	-0.541772	-0.548679	-0.582298	-0.142707	-0.0297292	-0.642563	-1.4356	1.67050936149867	0.454865036403925	1.4293544147041
Cla97C02G036050	1.41596578563805	-1.09544	-1.00714	0.266930856599966	-0.224982	-0.105147	-0.600842	-0.64661	-1.38689	1.00969764897339	1.41820578812241	0.956252168995316
Cla97C02G036090	2.3206325280189	0.635611798956741	-0.620668	-0.733383	-1.4646	-0.695361	-0.545379	-0.286654	-0.216636	0.876890290736992	0.0506119429961476	0.67893798564644
Cla97C02G036100	-0.813966	-0.780231	-0.90884	-0.137857	-0.231881	-0.700927	1.20171514512504	2.54671413824501	0.474948045208841	-0.153021	-0.113343	-0.38331
Cla97C02G036160	-1.82424	-1.16956	-0.947585	0.604066349526411	1.44291755694463	0.440045682151316	0.174761951542619	0.0513789891455528	1.62346545420145	-0.115644	-0.289002	0.00939788474184797
Cla97C02G036190	-0.768575	-0.991071	-0.620654	-0.716234	0.091433720117481	-0.298703	2.61667502674604	1.01939500913713	0.258971947965871	0.293798194047082	-0.449648	-0.435389
Cla97C02G036200	-1.47966	-1.72384	-1.36375	0.110164400036337	-0.23178	0.153972183982471	0.577595200586729	0.285253630565678	0.906436563969034	0.978344252698586	1.11572783026928	0.671540567806633
Cla97C02G036210	-0.526548	-1.52244	-1.30544	-0.129492	-0.764903	-0.297225	0.841846721474162	1.96760883101147	0.95789907784851	0.711729693288867	0.0782777856629186	-0.011319
Cla97C02G036220	-1.01888	-1.17003	-0.671301	0.0606730635075959	-0.465784	0.388617271238925	-0.134945	-0.321169	-0.864084	1.16671504499866	2.20442567136136	0.825764476189932
Cla97C02G036250	0.798697254053955	0.375517634813545	1.18774566269831	-0.866039	-0.316791	-0.720168	-0.670303	0.698943996381106	2.06607378850523	-0.673607	-1.02292	-0.857153
Cla97C02G036310	1.8467211814315	0.95979165787916	-0.436701	-0.806641	0.225756071481527	0.78481874946871	-1.25616	-0.776	-0.774663	-1.06828	0.207981110692684	1.09336976325246
Cla97C02G036400	1.84413222914312	0.851474704669708	1.62801243714399	-0.757044	-0.359647	-0.821116	-0.726724	0.0557691582618537	0.624576689637049	-0.539255	-0.814659	-0.985521
Cla97C02G036410	2.4654555195448	-0.598511	0.089163702635122	-0.542544	0.171710685371009	-0.867116	-0.30852	0.0533268612021579	1.44268595134389	-0.392668	-0.728968	-0.784017
Cla97C02G036420	-1.21833	-1.58032	-1.29588	-0.114497	0.0326801603084434	-0.198268	1.30127439380103	1.23173371761918	1.36073756890826	0.46199963954522	-0.0604759	0.0793392077039858
Cla97C02G036450	1.09972342385737	0.93665242043564	0.603143744534343	0.519508688350051	0.891353829814726	0.986076911501967	-1.48912	-1.51367	-1.06111	0.277987248511349	-0.722516	-0.528024
Cla97C02G036490	-0.462827	-0.384369	-0.892726	1.28532884564122	0.877095783605631	1.06447251166651	-1.62841	-1.43064	-0.431772	0.847297017317015	0.664937488820603	0.491614567032964
Cla97C02G036540	1.88777993544657	1.6136196377741	1.01841417728065	-0.316035	0.374721018080681	-0.40629	-1.04829	-0.955031	-0.913873	-0.367682	-0.530124	-0.357206
Cla97C02G036560	2.41225195831284	-0.345739	-0.431376	0.694127798629253	0.374797643120382	0.553236357615113	-1.17904	-1.13245	-1.11761	-0.0364034	0.138888650992227	0.0693210109169244
Cla97C02G036585	-0.168596	-0.0248331	0.86325056983781	0.0412174969564333	-0.54385	-0.379597	0.534548671486056	1.61160153099526	1.62660947928891	-1.29464	-1.05375	-1.21195
Cla97C02G036610	-0.36907	-0.781138	-0.372023	-1.05656	-0.643987	-1.14124	1.97910898981645	1.51671250151543	0.980284338218579	0.0851477988413153	-0.294574	0.0973374231748654
Cla97C02G036640	-1.24732	-1.85958	-1.37754	-0.0643394	0.401453389149708	-0.0103877	0.796949034983873	0.718806725467937	1.49300300657305	0.125632599400588	0.54961685972513	0.473704744465816
Cla97C02G036650	1.30343590187387	1.67722666466312	1.88060473770216	-0.602255	-0.551187	-0.418475	-0.697714	-0.697714	-0.697714	-0.387421	-0.111073	-0.697714
Cla97C02G036670	-1.21814	-1.29769	-0.922897	0.10240180366997	-0.961302	0.204239914465883	0.498394822400563	0.305129478121794	-0.637645	1.46541878589269	1.42806138842241	1.03402268094864
Cla97C02G036680	2.55509113584299	-0.678035	-0.531289	-0.298111	-0.177622	-0.358032	-0.677333	-0.852317	-0.880921	0.178022814911672	0.922812343427335	0.797734644913914
Cla97C02G036700	-0.676375	-1.04983	-0.918416	-0.833957	-0.623289	-0.38884	0.445807168082012	0.477364439881461	-0.780695	1.54005302873781	1.33024403891224	1.47793545334905
Cla97C02G036710	-1.05289	-1.13138	-1.16787	-0.388523	0.150281803141752	0.574355209717638	-0.257507	0.124172352585447	-0.767538	1.81500196324512	0.517105143757199	1.58479606693545
Cla97C02G036720	1.2521599886314	-0.769776	-0.320704	0.605469009098907	-0.468795	-0.169691	-0.377536	-0.975407	-1.91448	0.93660257584005	0.927310820979039	1.27484450963724
Cla97C02G036750	-0.101987	2.2481559051252	1.65185756247913	0.189335677783704	0.159169352074126	-0.330344	-0.962221	-0.303489	-0.141808	-0.873912	-0.936055	-0.598703
Cla97C02G036760	-0.927791	-0.957513	-0.957513	-0.957513	-0.957513	-0.957513	1.09504031070153	0.877776734828051	0.809087414933689	0.773776707485186	1.07987720383049	1.07979574255471
Cla97C02G036770	-0.869089	-0.915603	-0.915603	-0.915603	-0.915603	-0.915603	1.34298910090316	0.520499505552229	1.54859251068854	0.964420968260628	0.338884748933375	0.731717504697697
Cla97C02G036810	1.12914435050191	0.235965081956459	0.697491057795659	-1.17918	-0.734174	0.246881830317615	2.04450102878123	0.39345453610942	-0.481307	-0.75616	-1.42265	-0.173963
Cla97C02G036820	-0.157352	-0.818542	-0.73138	-0.723368	-0.56695	-0.506787	1.48285346833545	2.43605176790089	-0.288123	0.494641863894645	-0.397268	-0.223777
Cla97C02G036830	1.29585936097468	1.74636128394268	1.2465495310618	-0.380689	0.88484239668414	-0.344914	-1.03581	-0.416757	-0.544084	-0.651088	-1.10413	-0.696138
Cla97C02G036850	-0.478995	0.564367079316746	1.26467604668722	-0.0841669	0.901110642293035	-0.859027	0.0559498993703469	1.02309552414334	1.29578218876003	-1.38433	-1.21593	-1.08253
Cla97C02G036940	-0.700334	-0.429016	-0.120636	0.267484874449247	1.33747850436441	-0.722709	0.593689348018982	0.129379947903935	2.22685801382046	-0.444063	-0.827074	-1.31106
Cla97C02G036990	0.425084636654788	1.19638080777751	2.15986580047842	-0.951571	0.237863915263396	-0.337876	-0.739879	-0.890388	0.949606735826112	-0.739887	-0.6418	-0.6674
Cla97C02G037010	-1.09786	-0.970191	-0.474553	-0.463716	-0.569967	-0.385773	2.56002006952134	1.03336923063797	0.422975266995954	-0.20659	-0.129752	0.282034585682431
Cla97C02G037060	-0.412614	0.0373651102121588	1.19024636228402	-0.0175465	-0.594004	-0.306471	-0.530019	-0.302075	2.73983095210871	-0.606582	-0.60409	-0.594039
Cla97C02G037070	-1.1293	-1.13112	-0.728141	-0.49003	0.468160045661901	-0.652059	1.30819990528137	0.261171482761275	2.24242196166448	0.328422536975814	-0.255468	-0.222259
Cla97C02G037120	0.235802239236215	0.822861229060079	1.20397082784517	-1.0637	-0.949047	-0.874287	2.05952504535132	0.530911172534576	-0.827104	-0.240932	-0.0292601	-0.868743
Cla97C02G037140	-1.0878	-1.03516	-0.203676	0.028830801676892	-0.792249	-0.204509	0.383506789489942	-0.283756	-1.09956	1.83115959425789	1.55551657424961	0.907701372093957
Cla97C02G037160	-0.168716	-0.302146	-0.381879	-0.897949	-0.878884	-0.489671	0.126839730523913	2.93613966581859	0.468077468002476	-0.116168	-0.111874	-0.183769
Cla97C02G037180	0.637119692838187	0.244245166180522	0.835709680423454	0.51067058579982	2.3902437643543	-0.3162	-0.659421	-1.01284	-0.0743226	-0.995779	-0.569601	-0.989826
Cla97C02G037220	-0.477885	0.185676033662984	1.22195341041297	-0.241134	-0.440238	-0.333921	-0.559747	-0.367358	2.72822096856649	-0.629358	-0.582136	-0.504073
Cla97C02G037250	0.207077948861725	0.165982072884468	1.8065072567085	0.233923785610007	-0.34478	0.0326179707446711	-1.0076	0.0293643433060887	1.86801830257337	-0.954867	-1.03949	-0.996746
Cla97C02G037260	-0.901547	-0.95944	-1.03608	-0.443599	-0.0437781	-0.744317	1.55989411960689	1.90503505201374	1.0903256879262	-0.400647	-0.13214	0.106295991211202
Cla97C02G037300	-0.433001	-0.282398	0.0735808429326473	-0.318204	-0.18743	-0.688989	0.107756284673068	1.08382107735973	2.72722	-0.830673	-0.528687	-0.722994
Cla97C02G037310	1.94304030284543	1.07387867155619	0.93813932855637	0.0712701970690924	-0.0570964	-0.242533	-1.2227	-0.838377	-1.61892	0.0978333229707625	0.305430758226159	-0.449961
Cla97C02G037320	1.95601408617483	0.55823153067092	0.972633843958662	-0.0840641	0.269819315090649	-0.0678568	-1.42133	-1.39519	-1.28723	0.441859109097209	0.103861340099508	-0.0467524
Cla97C02G037340	1.50267426358674	1.36132025899062	1.57287783426239	-1.18768	-0.10216	-0.637873	-0.416719	-0.126595	-1.37213	-0.70635	0.124334763762546	-0.0117074
Cla97C02G037370	-0.553506	0.146978497568587	1.18853487411401	-0.407992	-0.870041	-0.0987476	-0.162745	0.998343413544272	2.27703706185173	-0.784936	-0.850365	-0.882561
Cla97C02G037380	1.22291701910405	-0.0560171	1.49263886417469	-0.328847	0.135205586971312	-0.810543	0.160889965148265	-0.39781	1.66265287040274	-1.43833	-0.57309	-1.06967
Cla97C02G037390	-0.957118	-1.05906	-0.776272	-0.67884	-0.679774	-0.295639	0.601188253934671	1.72700437066002	1.92002	0.276076941076536	-0.385005	0.307417558931317
Cla97C02G037400	-1.76241	-1.26028	-1.31571	0.0617891299954744	-0.13828	0.0712364954130185	0.974319284495004	0.609612383752383	1.2983089535811	0.100953510648195	1.22993751496665	0.130522129992759
Cla97C02G037420	-1.31786	-1.77379	-1.62241	0.839070259252437	0.540672566242981	1.22586859082149	0.130482247956032	0.146320101446936	0.36122024739247	0.279141107212833	0.474829614467885	0.716449431695345
Cla97C02G037430	-0.818441	-1.03166	-0.308797	-0.232328	-0.992171	0.0950443796097765	-0.677857	-0.472266	-0.0787706	2.10591883996112	1.42035033652636	0.99097908680037
Cla97C02G037440	-0.411425	-0.0745141	-0.316809	-0.637964	-0.366617	-0.693999	0.488534735749227	1.55831290526972	2.38355357255358	-0.843822	-0.380583	-0.704668
Cla97C02G037490	-0.715779	-0.107159	0.608086218134304	0.427614716718918	-0.597476	0.565888200921355	-1.09852	-1.11057	-1.48715	1.73493435196272	0.879983601219434	0.900144080530803
Cla97C02G037530	-0.885075	-1.14334	-1.10432	-0.465148	-0.372318	-0.52952	1.96675727343468	0.834924544403687	1.56515318175156	-0.104207	0.136012158904937	0.101083048161092
Cla97C02G037540	-1.40529	-0.851442	-1.00039	-0.0081689	-0.738447	-0.607936	1.55559714665713	1.13657842290443	-0.238808	0.233307379300173	1.55768279140481	0.367321994034734
Cla97C02G037550	-0.929641	-1.13883	-1.06911	-0.551946	-0.502495	-0.482	1.84256859396716	1.21755317706546	1.38219113320497	-0.0743779	0.334759816224254	-0.0286708
Cla97C02G037560	0.264176273152658	0.307796394174559	1.37354753691614	-0.403	-1.50025	-1.07262	1.90928178994856	0.921889641424081	-0.356155	-0.302211	-0.47336	-0.669102
Cla97C02G037600	0.206673968940514	0.102578688036641	-0.087555	0.438385569495472	-0.551232	0.121028166839695	0.295552189519718	-0.684044	2.75868145579158	-0.804764	-0.940168	-0.855138
Cla97C02G037610	0.301417567492827	0.175476983835261	-0.181171	0.356355938542085	-0.761805	0.285318590091181	0.761082540869504	-0.827084	2.53626233520335	-0.982965	-0.908993	-0.753896
Cla97C02G037650	-1.23972	-1.94844	-1.26146	0.430096408906412	0.438894588949602	0.267570278703609	0.661333586982837	-0.369689	0.987248903471568	0.0914958253443384	0.669549852970056	1.27311866369927
Cla97C02G037670	-1.22225	-1.55885	-1.51619	0.344309638973904	-0.342234	1.17527322629323	-0.186354	0.144253880436596	1.20252546239815	1.10147039290944	0.625727521756422	0.23230865625668
Cla97C02G037730	0.849046914546317	1.65487854413942	1.67438266330984	-0.00152604	0.414184951054877	-0.177323	-0.67796	-0.731658	-1.61982	-0.0915926	-0.45742	-0.835192
Cla97C02G037750	1.33632844889836	1.5227320315247	1.53743727854688	-0.796232	0.682803499424555	-0.789399	-0.0410544	-0.188319	-1.05114	-0.886529	-0.647579	-0.679051
Cla97C02G037780	2.2234983431755	1.61669824964185	0.867447747506894	-0.429093	-0.15034	-0.57644	-0.510248	-0.700437	-0.732889	-0.550496	-0.542397	-0.515304
Cla97C02G037850	-1.20569	-1.49481	-1.30246	-0.357575	-0.383551	0.114827474278815	1.79335766471643	0.765305234617508	-0.0495166	0.821807489882633	0.599806462246199	0.698495174844735
Cla97C02G037860	-1.30609	-1.27752	-1.24406	-0.16693	0.387839916297649	1.47081767210562	-0.290765	0.196562141997442	-0.593365	1.16248467508266	0.298224954324706	1.36280043521311
Cla97C02G037870	-1.2485	-1.60115	-1.3028	0.678819881661514	-0.508722	0.693866718217967	0.226747036395449	-0.00291619	-0.321043	1.07878155537786	1.15647047855862	1.15045079549623
Cla97C02G037890	-0.960024	-1.7447	-1.02012	0.721916652613479	-0.00671752	1.47956284108475	0.172444189471521	-0.417306	-0.813389	1.00517938173565	1.06936628418753	0.51379394988956
Cla97C02G037900	-1.60242	-1.44683	-1.4579	0.167403658895844	-0.534172	1.24983085109119	0.26685252569339	0.668289652072521	0.604272810593816	0.632648821596877	0.708663828570695	0.743364149028834
Cla97C02G037970	-1.0525	0.0148190494914875	0.419379646348721	-0.380074	-0.0607502	-0.920202	-0.0344544	1.36072090539016	2.41435460696544	-0.604165	-0.627977	-0.529154
Cla97C02G037980	-1.03677	1.23602791593918	0.559138590646599	0.305873724694652	0.886770200581896	-0.204867	0.0698018285043765	1.00054054706276	0.998613101237381	-1.24483	-1.67682	-0.893476
Cla97C02G038000	1.86652113899018	-1.03612	-0.850734	1.43863952008899	0.52627631948046	0.357258129906024	-0.515127	-1.22887	0.797664945424244	-0.823899	-0.345319	-0.186283
Cla97C02G038030	1.94247280271442	1.52887148052435	1.37208665781742	-0.151561	-0.324423	-0.441933	-0.712207	-0.661508	-0.840276	-0.542584	-0.419087	-0.749851
Cla97C02G038040	0.593267872775611	1.98636536866153	1.71013619972754	-0.671562	-0.0127022	-0.292903	0.205835531351673	0.0319282140134464	-0.884872	-0.934776	-0.718753	-1.01196
Cla97C02G038060	-0.474499	-0.861831	-0.771504	-0.913994	-0.211783	-0.186268	1.1246111318957	1.46471436590345	2.12280348067172	-0.465673	-0.566662	-0.259914
Cla97C02G038070	0.872839063247492	1.92137229481788	1.45978991635634	-0.0121737	0.727554669404759	-0.238546	-1.05209	-0.742177	-0.812439	-0.704825	-0.64909	-0.770214
Cla97C02G038080	-0.823044	0.159070505414865	0.0111311485329278	-0.564916	0.273859302385647	-0.872301	0.162580505945318	1.0958711756755	2.54392273267828	-0.43359	-0.93435	-0.618234
Cla97C02G038090	1.01160088880459	0.899900172293107	0.402303535427949	-0.406231	0.160876734850292	-0.40685	-0.025482	-0.965118	2.21991761657857	-0.962933	-0.927766	-1.00022
Cla97C02G038120	-0.758572	-1.03016	-0.428339	-0.625967	-0.335069	-0.846672	1.15188155008811	0.621075806199831	2.42780760339453	0.0728720009313876	0.272946431873612	-0.521804
Cla97C02G038130	2.39396798380495	0.119846897328963	0.400988629666915	-0.723765	1.17300482660634	0.178884353146742	-0.116342	-0.194229	-0.636102	-1.17141	-1.11168	-0.313168
Cla97C02G038170	-1.63789	-1.63358	-0.426646	-0.278083	0.927467201581871	0.285885345405987	1.62155494577099	0.93037172908894	0.783895045805749	-0.163076	-0.542087	0.132187204938727
Cla97C02G038200	1.22091837716733	1.92831	1.53189474866416	-0.61286	0.262010749492924	-0.557813	-0.391359	-0.339959	-1.00685	-0.552474	-0.781283	-0.700534
Cla97C02G038280	-1.29207	-1.67335	-1.27054	0.522786577736592	-0.263903	0.238351350207155	0.910888196746529	0.411442096280017	-0.559265	1.36343744257381	0.957810475392972	0.654417427458031
Cla97C02G038300	-1.4148	-1.68234	-1.30002	0.241597149121876	-0.540096	0.131552551438779	1.28315891244434	0.572030582318761	0.247817222354599	0.666329757531359	0.999750823922298	0.795009738622572
Cla97C02G038320	-0.323272	-0.846831	-0.59659	-0.272406	-0.846831	-0.706804	0.141820514899076	2.32836041307725	1.69006337191334	0.0867578067926439	-0.405569	-0.2487
Cla97C02G038330	-1.18079	-1.60629	-1.33446	-0.0102654	0.183058013620279	-0.181379	1.05788907361028	0.106284353015559	1.91727087757634	0.402958319046605	0.2999957401799	0.345732584754868
Cla97C02G038410	-0.591934	-1.06901	-0.840988	1.28641632643315	-0.667291	1.48288874965112	-0.425526	-0.805985	-1.06901	0.915970190692005	0.673366960319822	1.11111
Cla97C02G038470	-1.39661	-0.843721	-0.702036	2.03411357506682	1.2225032711342	0.72702577413781	-0.304248	-0.978211	-0.120503	-0.485923	0.535025927134613	0.312582063660117
Cla97C02G038500	0.78311273685972	1.15589866074137	0.814424859212284	1.13701146691275	0.703053543003988	0.277865474496982	-0.744889	0.062555452119778	0.0348093265595755	-1.36768	-1.34534	-1.51082
Cla97C02G038530	-1.11927	-0.964719	-0.629588	-0.862793	0.6903062264884	-0.558911	1.58490415075381	1.9979412219247	-0.0735642	-0.376499	-0.149905	0.462096452715569
Cla97C02G038540	-1.32948	-1.4365	-1.41288	-0.187844	-0.415678	-0.291062	1.04045540462578	1.31320636284874	0.611589260991196	0.623536025840404	1.0647696929319	0.419885416969867
Cla97C02G038550	0.591463827030316	0.90946684965046	1.91257948257164	-0.798452	0.606381885052338	-0.463696	0.47012223538408	0.542310524931145	-0.137759	-1.30218	-1.17108	-1.15916
Cla97C02G038570	-0.973673	-1.09438	-1.14782	-0.441155	-0.281677	-0.770419	1.87873288970742	1.54483612626219	0.464773591730937	0.0743227039943143	0.728903906469942	0.0175522004263855
Cla97C02G038580	2.01618662105596	-0.160064	-0.000186717	-0.724957	-0.430297	-0.662564	-0.347363	-0.27479	2.13871309058185	-0.170303	-0.659418	-0.724957
Cla97C02G038620	-0.981585	-1.51621	-1.2356	0.0722360963366969	-0.643089	-0.465613	0.162474788538284	1.2053527274736	1.69435847429008	0.327171883125627	0.977683599608316	0.402824857526796
Cla97C02G038630	-1.03267	-0.879766	-1.10855	-0.517252	-0.428573	0.149672227131496	0.530043444652149	2.65324813926453	0.255261410090442	0.241574108462171	0.0265349953254663	0.110476138263791
Cla97C02G038730	0.438795839681352	2.11224460635912	1.36385688494937	-0.370582	0.426768178296072	-0.480543	-0.925707	-0.548572	0.640752831975271	-0.898991	-0.961033	-0.796991
Cla97C02G038830	-1.15806	-1.1712	-0.532104	-0.423375	0.213713410528589	-0.444431	1.34281219754638	0.914861557501354	2.14260851812015	-0.0913536	-0.279308	-0.514162
Cla97C02G038850	-1.05988	-1.27297	-1.13365	-0.492269	-0.897267	-0.514668	1.41574726587014	0.7992217743932	0.171592799673005	1.04088584924025	1.05722101423029	0.886031088437004
Cla97C02G038880	-0.125632	-0.301809	-0.252059	2.43999752339685	0.638225606578087	1.37361520045512	-0.859422	-0.823132	-0.631199	-0.638463	-0.518125	-0.301997
Cla97C02G038890	0.976576485873774	2.53842034509889	0.939034873286416	-0.508543	0.133452908413632	-0.560283	-0.513099	-0.507157	-0.730398	-0.485492	-0.737458	-0.545055
Cla97C02G038910	-0.746245	-0.878553	0.80547175470656	-0.0270677	-0.983781	0.931922733239778	0.657806170635221	1.1314026513541	1.73259826610633	-0.76471	-1.21078	-0.64806
Cla97C02G038920	2.22784997868287	-0.222183	0.520016587227471	-0.162828	0.187235923482502	-0.789885	-0.403823	-0.108495	1.51629644276923	-0.848094	-0.923061	-0.99303
Cla97C02G038940	0.361244483284331	2.09728183790895	1.19518465291696	-0.264392	1.05059900577778	-0.175573	-1.3769	-0.798929	-0.276256	-0.768189	-0.736905	-0.307164
Cla97C02G038960	1.64028587981165	-0.326913	0.880373578931477	0.8682213801731	1.20167	0.648184490485974	-1.03435	-0.20183	-1.06654	-1.28226	-0.799436	-0.527406
Cla97C02G038970	1.83621142289883	0.773580816952803	0.97445174679007	0.533718623039368	-0.42967	0.2128719142835	-1.69369	-1.45049	-0.73607	0.141139796272678	-0.176352	0.0143056935127405
Cla97C02G038980	0.562936351047014	-0.812674	-0.57664	-0.538989	0.185553893996321	-0.144015	-0.954632	-0.222507	-1.54466	1.08021032709206	1.94851976307922	1.01689748264131
Cla97C02G039000	-1.32455	-1.45483	-1.28228	-0.428509	-0.140089	-0.566633	1.21641900012478	0.582403130439112	0.891560023834376	0.504848717401599	0.790424569070478	1.21123426258143
Cla97C02G039030	-1.02275	-1.0007	-0.902742	-0.523544	-0.99309	0.0465141028011125	0.795386969536903	0.782628214573315	-0.92336	1.31527124212006	1.441	0.98538507744855
Cla97C02G039050	0.626356013705528	2.12071	1.30257940914684	-0.176391	0.492245842028057	-0.182029	-0.990862	-0.249304	0.0480988109683423	-1.12864	-1.09258	-0.770191
Cla97C02G039100	1.10043956438723	1.19368308118741	0.745547673067758	0.0248567338078498	1.7638918638528	-0.128348	-1.18473	-0.684274	-1.41469	-0.443756	-0.224751	-0.747869
Cla97C02G039120	-1.06579	-0.931923	-1.14463	1.0872416343858	0.882119271654404	1.14189462501627	-0.480824	-0.660899	-1.28757	0.630263288063088	1.02366412425259	0.806447778588589
Cla97C02G039130	-0.905667	-0.896667	-0.660815	0.17655636034718	-0.758623	0.135175991602224	2.74224346290246	0.570688041160304	-0.592704	0.16527301235146	0.223960789554446	-0.199421
Cla97C02G039140	2.36408706878433	0.834437	0.521549317529598	-0.659859	-0.386221	-1.29253	0.485894180781026	0.558207862264896	-0.849007	-0.280154	-0.636762	-0.659644
Cla97C02G039190	-1.64731	-1.41799	-1.25626	0.125520500447178	-0.0391974	-0.218267	1.4706807849296	0.762850000872994	1.24310166052063	0.343123215071063	0.426154507959505	0.207585866172553
Cla97C02G039200	0.285136496272384	-1.19795	-0.302766	0.474080652604725	0.594194083008811	-0.50265	-0.12679	-0.694075	-1.60089	2.27349695643956	0.317102085899487	0.481109858655821
Cla97C02G039270	-0.657217	-1.47826	-0.768773	0.236253958596354	-0.48019	0.326120658622535	0.302160851132713	-0.578833	-0.932184	1.13620700771756	2.00552547678659	0.889184129364437
Cla97C02G039280	3.0489309193861	0.0989533249740386	0.0287451353173563	-0.380432	-0.482381	-0.0907154	-0.800203	-0.159505	-0.688274	-0.234545	-0.336507	-0.00406711
Cla97C02G039290	3.0992202577319	0.0411361806255563	-0.0180423	-0.452699	-0.465472	-0.161093	-0.610353	-0.283048	-0.620883	-0.26641	-0.160608	-0.101748
Cla97C02G039320	-1.199	-1.57984	-1.01438	-0.322096	-0.493541	-0.280703	1.39274902086543	0.982906473952652	1.51245340113535	0.218166775029184	0.570106106299788	0.213171343399382
Cla97C02G039420	-1.54906	-1.30797	-1.37661	0.343982576803335	-0.782102	0.993689941756592	0.860650089467861	0.332075476210604	-0.0203601	0.435407921623682	1.25089875491688	0.819396724326441
Cla97C02G039430	-1.05017	-1.56118	-0.897231	-0.153278	-0.435183	-0.472233	0.862240694196877	0.356941624065789	-0.434115	1.50802954922839	1.52213155067221	0.754048921548059
Cla97C02G039440	-0.491588	0.184069711718796	-0.396643	0.104871342200915	0.825880689258933	-0.0765836	-0.720829	-0.0287881	2.76333358605516	-0.81502	-0.937029	-0.411675
Cla97C02G039460	1.07280307696819	0.810984533431868	1.35374677068798	-0.198261	1.53887414193593	0.214647194316412	-1.58306	-0.844229	-1.04878	-0.513757	-0.391902	-0.411065
Cla97C02G039600	-0.892182	-1.50467	-1.60067	0.00595422474503104	-0.330216	0.275056081931879	1.22490047374749	1.61778523193743	0.365748768169607	0.831482035196498	0.357188230106253	-0.350373
Cla97C02G039620	-0.614241	-1.05427	-0.846659	-0.226318	0.425231879908615	-0.441832	-0.39606	1.22853248254266	2.47655955856801	-0.41153	-0.510473	0.371061190801848
Cla97C02G039690	-1.01773	-1.35323	-1.03584	-0.446376	-0.655048	0.687270391905504	-0.0181866	0.564114906603507	-0.627563	0.978520705150147	1.54666231861332	1.37741434133795
Cla97C02G039700	-1.32458	-1.13451	-0.912295	0.156603810094777	-0.406933	0.798421602948671	0.0536214771350923	0.0695202991411975	-0.970737	1.77996869690379	1.38838520552395	0.502538305536651
Cla97C02G039710	-1.23671	-1.60609	-1.18089	-0.196646	-0.371929	0.322504022577981	0.466260234184257	0.456077535429497	-0.239689	1.73946814657848	0.924575889471332	0.923071141722085
Cla97C02G039780	0.0544812153765162	-1.40059	-1.18062	0.530325554587696	-1.00043	0.519143716895667	-0.262018	-0.219779	-0.897655	1.48880677750136	1.4544732719384	0.913856369715265
Cla97C02G039790	-1.19874	-1.77723	-1.24497	0.0594493540979967	-0.805657	0.555060612709233	0.649906337149608	0.164759600324645	0.899162229536534	0.526690858798351	1.06961836787814	1.10195396740251
Cla97C02G039810	-1.28025	-1.29647	-1.28462	-0.359603	-0.544225	-0.522533	1.05325584230328	0.997004142988261	1.39669291627376	0.312444530724316	0.840680572444794	0.687631748319918
Cla97C02G039880	-0.649031	-1.16272	-0.976514	-0.871362	-0.632422	-0.338557	1.58051111992495	1.85104866664317	0.825266062279584	0.586585338978618	-0.223094	0.0102853137145811
Cla97C02G039900	1.51762040742181	1.86733078859667	1.44685681885308	-0.673387	0.0381199316789649	-0.541218	-0.625207	-0.75749	-0.766878	-0.306143	-0.63629	-0.563314
Cla97C02G039910	0.211567875323354	1.42546818123451	0.211504052124644	1.67626402493746	0.276170468284084	-0.730476	-0.758427	-0.763371	-1.61804	-1.00048	0.76900330071528	0.300816332752553
Cla97C02G039940	-0.246833	-1.27877	-0.604029	1.03476609201985	-0.675513	0.846682791454586	-0.95627	-1.22627	-0.241123	1.58113897019439	1.16501141211299	0.601210361206569
Cla97C02G039950	-0.904677	-0.900104	-0.564792	0.338021003357863	-0.578194	0.302862337762405	-0.891424	-0.85665	-0.42239	1.55207188482782	1.2201016243921	1.70517350491763
Cla97C02G039960	-1.59924	-1.80792	-1.13711	0.585348916575793	-0.375665	0.329009503303102	0.272992974756981	0.954775222929963	1.00875986394209	0.28844928652461	0.970361071783865	0.510231029923535
Cla97C02G039980	-1.76039	-1.7152	-1.27035	0.621665046570407	-0.208774	0.32403434963611	0.539814051078343	0.61760024296661	0.506283116816535	0.898369491611935	0.840191987982334	0.60675066714883
Cla97C02G040030	-1.72556	-1.85483	-1.0628	0.423247219262727	0.369168234013777	0.0105841060116615	0.786129789268301	0.429087883470999	1.17971251405371	0.167397726389818	0.86100690575101	0.41685674249788
Cla97C02G040050	-1.81099	-1.64429	-1.20583	0.887677516232538	0.854353722280909	0.698626007903297	1.04580995297506	0.571117889284979	0.309946782875287	0.00924856292098322	0.151357505265034	0.132968642814732
Cla97C02G040060	-1.40864	-1.47177	-1.25197	0.56573832835251	-0.413449	0.603248605730383	-0.122836	1.07628919437282	-0.549275	0.978166343296149	0.941071802692517	1.0534187027589
Cla97C02G040070	-1.35975	-0.97718	-1.12318	-0.375596	-0.137509	-0.472489	1.95102377639732	1.42013084785902	0.813721715453878	-0.0599781	0.234524407589642	0.0862764511152195
Cla97C02G040080	-1.47474	-1.42737	-1.40164	-0.376987	0.28517892665631	-0.305551	1.52096686509909	0.997266721304483	0.592075925021994	0.496974070158545	0.510252024944337	0.583578899878892
Cla97C02G040110	-0.94804	-1.34292	-1.29239	0.231060608946203	-0.224176	0.396191213105473	-0.370955	-0.312298	-0.374054	1.47575573520861	1.37236675612046	1.38946019668573
Cla97C02G040120	-0.382499	1.62137266667291	1.44256788196441	0.860025806033239	0.527073825420538	0.730492392429627	-1.20598	-0.177024	-1.03213	-0.815807	-1.05494	-0.513162
Cla97C02G040130	-0.35556	2.36872357599998	1.15763668469783	0.474638076682953	0.722075489012392	-0.218029	-0.465896	-0.443713	-0.685355	-0.8807	-0.652155	-1.02167
Cla97C02G040170	0.221640144006396	1.4391944364613	1.07738980252998	-0.22087	1.85157574980209	-0.379585	-0.520015	-0.455538	0.227935925381404	-0.892895	-1.25178	-1.09705
Cla97C02G040260	-0.45682	-0.547859	-0.866719	-0.174213	-0.100403	-0.897194	-0.083901	2.1248233148321	1.78852649939022	-0.747895	-0.573137	0.534791573452154
Cla97C02G040290	0.976409816639263	1.75345916402733	1.33196322436658	-0.55503	1.00532426504274	-0.779439	-0.220619	0.00310256858184827	-0.573074	-1.05782	-0.930113	-0.95416
Cla97C02G040300	1.11764065014089	1.79684498513821	1.47411910142302	-0.818828	0.673706521578831	-0.557943	-0.236026	-0.147704	-0.550843	-0.982386	-0.92651	-0.842071
Cla97C02G040335	1.19346	1.38213547713552	2.18598178029912	-0.26973	-0.128605	-0.380252	-0.681057	-0.577709	-0.681057	-0.681057	-0.681057	-0.681057
Cla97C02G040340	2.96302455574717	0.488552118970776	0.16806359939442	-0.156	0.0101452728901999	-0.362345	-0.332474	-0.31738	-0.390933	-0.726692	-0.636419	-0.707542
Cla97C02G040370	2.44658769361974	0.632309662188493	0.247180402228609	-0.177694	-0.638997	-0.577841	-0.3822	-0.272938	1.21663602567216	-0.865099	-0.865099	-0.762846
Cla97C02G040380	-0.135307	-0.204064	-0.337044	-0.292832	-0.606838	-0.761252	0.188139860009813	0.624870289158233	2.94695863394527	-0.52758	-0.490065	-0.404986
Cla97C02G040390	1.61919481357595	1.35245483430741	1.24860903116492	-0.423255	-1.04285	-0.649521	-0.220607	0.395659476331697	0.533177179571914	-1.18861	-0.611991	-1.01226
Cla97C02G040440	-1.31832	-1.77076	-1.21595	-0.0250931	0.215888447830629	0.167846477884236	0.00476901273924252	1.60767332293811	1.18833263172054	0.49639007965082	0.0811276396416545	0.56809806609108
Cla97C02G040470	-0.355687	-0.82168	0.852329659100994	-0.149199	-0.608065	0.0442686321232944	2.81309090084125	0.0169573625072255	0.0525184942425208	-0.549015	-0.749669	-0.545851
Cla97C02G040500	-1.0073	-1.0708	-0.388373	-0.174014	0.0523397413169901	-0.118085	0.393118421472227	1.16555186626225	2.49017676643698	-0.623531	-0.733417	0.0143355155818092
Cla97C02G040510	-0.55524	0.128359796507851	0.659563406247034	-0.595463	-0.377646	-0.714461	-0.0856248	1.05600591706557	2.57037966327357	-0.829063	-0.742636	-0.514175
Cla97C02G040530	-1.93051	-1.15682	-0.83388	0.559552227854889	0.687523224626556	-0.0287041	1.18986523506297	0.539802746333819	1.50540496079693	-0.54026	0.310282604348349	-0.302255
Cla97C02G040560	1.37318867039914	1.62467261733817	0.409827959696008	-0.626855	0.0252696487758792	0.046567549455679	-1.08634	-1.15642	-1.72321	0.381130079049781	0.292241999058654	0.43992064885836
Cla97C02G040600	-0.819237	-0.807826	-0.587129	-0.594229	-0.573117	-0.337973	1.89053687495882	0.985676489123629	1.86870609545388	-0.538889	-0.0320157	-0.454504
Cla97C02G040620	-1.13083	0.275594497795066	1.5416001186177	-0.205853	0.299043326128231	-0.378344	-0.257618	1.73924709073574	0.934034038650642	-1.17994	-1.20447	-0.432467
Cla97C02G040640	0.636932223737747	1.72319568534381	1.33813671200327	0.288687116452001	0.858052679154337	0.494157764495508	-0.881374	-0.84254	-0.984505	-0.820804	-0.866795	-0.943144
Cla97C02G040650	-0.589888	1.04248601768564	2.44628439962894	-0.71873	-0.665665	-0.727478	-0.206858	0.164686829957122	0.99666668725448	-0.689428	-0.53052	-0.521557
Cla97C02G040670	-0.666564	-0.466603	-0.0656336	-0.204762	-0.160582	-0.259491	-0.0299228	0.941075767172925	2.84035159449671	-0.680002	-0.665838	-0.582029
Cla97C02G040690	-1.1498	-1.17055	-1.19924	-0.25039	2.07878133509262	-0.141843	0.487862975266447	-0.00373797	1.43932968739709	-0.156769	0.287120002903319	-0.220763
Cla97C02G040710	-0.106223	2.38599237421918	1.0778528549618	-0.924622	0.924032941866843	-0.548366	-0.704408	-0.145306	-1.03435	0.101127881870855	-0.489919	-0.535816
Cla97C02G040720	-0.246658	-0.327398	-0.32592	-0.344656	-0.344656	-0.281753	0.0994670684089074	-0.344656	3.15019716161774	-0.344656	-0.344656	-0.344656
Cla97C02G040760	-0.920521	-1.22209	-1.2111	-0.643029	-0.133924	-0.293264	2.41292370830312	0.236879871416863	0.410176326216069	0.527151291618567	0.432162543077952	0.404637287017114
Cla97C02G040800	-0.60755	-0.202682	-0.588312	-0.960316	-0.701348	-0.63598	1.4449894892909	1.01836099141736	-1.06326	1.98940839581919	-0.133676	0.440370171659993
Cla97C02G040830	-1.08048	-1.31168	-1.17705	1.21704251850136	-0.834054	0.767626071253569	-0.138	-0.00736201	-0.661314	0.929034514122199	1.09996970446408	1.19626614161151
Cla97C02G040850	-0.700208	-0.935272	-1.17871	-0.43675	0.088564220357911	-0.0515644	0.880215714384925	1.34566994322454	2.16273861486611	-0.254448	-0.842978	-0.0772608
Cla97C02G040870	0.602245826208676	1.56068397779579	0.453712569766286	0.706387939813555	1.64215599335108	-0.0982876	-1.18071	-1.17094	-0.110065	-1.03786	-0.659635	-0.707686
Cla97C02G040880	-1.7667	-0.82944	-1.36107	1.4545291712869	0.948776113174643	0.441290288621245	0.225289725896648	-0.474701	0.856701468598569	-0.442128	0.960225698813045	-0.0127699
Cla97C02G040910	1.22009965116257	0.913117374919946	0.79145286752648	-0.559872	1.62706352615039	0.895235624931868	-0.680598	-0.72762	-1.27866	-0.764848	-0.565723	-0.869649
Cla97C02G040920	-1.51335	-1.5921	-1.44894	-0.167157	0.328943450053019	-0.214654	0.801926856072822	0.880800345604765	0.288390861598077	0.864210973964319	1.07900816441027	0.692924367190455
Cla97C02G040960	-1.28699	-1.60142	-0.624446	-0.0983411	0.749650275520616	-0.690148	1.92476553787876	0.338570171679574	1.02862328680502	-0.362523	0.0477109337797473	0.57454902715293
Cla97C02G040970	-0.179499	-1.04578	-0.596405	-0.113835	-0.862474	0.282811944536617	-0.00726037	0.0994320375477707	-1.70065	1.57203473994191	1.43823656028107	1.11339267310595
Cla97C02G040980	-1.15901	-0.46742	-0.902931	0.175452888769733	-0.597657	-0.158725	0.890140914526514	1.69631517403537	1.87842155938739	-0.917146	-0.0255544	-0.411891
Cla97C02G040990	-0.798567	-0.475334	-0.84104	-0.836564	-1.35378	-1.00151	0.929197546394768	1.44268546128235	0.0681684696861828	0.66956125086815	1.30092687394778	0.896261644672539
Cla97C02G041010	-0.792273	-0.792273	-0.792273	-0.773075	-0.792273	-0.792273	0.265067402987706	1.38798195008473	2.14697379024592	-0.0434338	0.190892713314069	0.786955451752785
Cla97C02G041020	-0.636662	-0.50679	-0.636662	-0.636662	-0.636662	-0.478871	-0.159201	0.33915889101393	-0.255497	-0.461324	2.34679031870915	1.72238100090937
Cla97C02G041030	-0.341058	-0.0369918	-0.549634	-0.740599	-0.740599	-0.633742	-0.632819	1.24190967176007	-0.095277	-0.384377	2.62677714615757	0.286409602023693
Cla97C02G041040	-1.2351	-1.60356	-1.43462	0.0429963559580954	-0.142678	-0.141438	1.47364437784287	0.258525264495065	1.37247255576431	0.411693572220095	0.579765472211328	0.41830982535398
Cla97C02G041050	0.690745698681684	1.61030936198429	1.47769498578885	-0.888022	-0.103849	-0.621502	0.29025290334175	0.860115484460504	0.0302800682310379	-1.09696	-1.08499	-1.16407
Cla97C02G041150	1.17641683825165	1.7299233202781	1.72279698575209	-0.689195	0.397173277241476	-0.922685	-0.705462	-0.856518	-0.413109	-0.699753	-0.314174	-0.425415
Cla97C02G041160	0.219668356567214	-1.25859	-0.164919	1.02428197864721	-0.366263	0.854700356045115	-0.689374	-1.02817	-1.65728	1.11139544137327	1.01174204978311	0.942814111270362
Cla97C02G041210	1.05513174443378	0.921393708110468	0.843889673850284	0.240334274052694	0.121158716522023	-0.86493	-0.138811	0.745168680662994	1.15031330825391	-1.55803	-1.34625	-1.16937
Cla97C02G041220	-0.806365	-1.78449	-1.83072	0.663209955809849	0.897126825835226	0.670340648346132	0.443688094769794	0.068061436756299	-0.510869	0.896311484576783	0.739343249056757	0.554361251886596
Cla97C02G041230	0.847443195024371	1.41836153695065	1.25648298155202	-0.457552	0.984023475367096	-0.48238	0.229396097482607	0.229948235253961	-0.106634	-1.36903	-1.13632	-1.41374
Cla97C02G041240	1.42199314997025	1.28108777604288	0.675445789322529	-0.0416569	1.4349053794102	-0.265213	-1.12819	-0.782107	-0.349922	-0.952251	-1.3536	0.0595048427781173
Cla97C02G041250	-0.330389	-0.773397	0.0619538125191459	-0.00274959	0.0790066033750372	-0.362412	0.920697945891905	1.04575862304472	2.29436984565478	-1.12673	-0.752548	-1.05356
Cla97C02G041260	-0.93153	-1.21598	-0.965328	0.242407823668935	-0.332336	-0.474161	2.05131084969989	1.71295413498776	-0.362524	0.157706507248664	0.164731140846457	-0.0472528
Cla97C02G041265	2.81794423043636	0.414401875993738	-0.309306	-0.846212	0.251947936710694	0.233051969305165	-0.957111	-0.750624	-0.167233	-0.522896	-0.367988	0.204023731443547
Cla97C02G041280	0.615076896138024	-0.833054	-0.448395	0.236231007453614	-0.903129	0.449215885934948	-0.511125	-0.935996	-1.5541	1.35315657280433	1.44496584454421	1.08714838471519
Cla97C02G041320	-1.05898	-1.56886	-1.68834	0.228181383709687	0.103949541778601	0.162427907368664	1.7837184929574	0.803985939092765	0.440415222098666	0.130961816101464	0.00048639242580715	0.662057544250249
Cla97C02G041340	-0.776023	-1.6418	-1.54842	-0.621487	0.924156705249154	-0.175987	1.17702371461344	0.854524201112009	1.17982164847506	0.0966839506892832	-0.167402	0.698902941050113
Cla97C02G041390	0.227096333445277	-0.289577	0.0016665480110139	-0.248583	-0.499159	-0.48375	-0.393835	0.119361798211521	3.06601971503845	-0.480925	-0.509158	-0.509158
Cla97C02G041440	-1.47702	-1.3513	0.0813436697432472	-0.825694	-0.910675	-0.415589	1.5211945205433	1.37602095532343	0.664432251525542	0.428721698050394	0.622333357029176	0.28623228956929
Cla97C02G041470	-0.473238	-0.588005	-0.599874	-0.520805	-0.522889	-0.305383	0.5828058183219	-0.316539	-0.22789	2.97782582916722	-0.194417	0.188409742119434
Cla97C02G041480	-0.91332	-1.07918	-0.926552	0.475144978828438	-0.593876	0.666791594699459	-0.745887	-0.644488	-0.42703	1.11564874690812	1.53244486350205	1.54030216492655
Cla97C02G041490	-0.0434914	1.14955241582563	0.233428162440925	0.748171092487914	-0.994191	0.856821655299342	-1.3434	-0.686493	-1.9114	0.819770912190287	0.74758369857713	0.423646895462355
Cla97C02G041510	-1.30036	-1.31865	-1.26798	-0.496317	-0.390787	-0.338855	1.53659731906038	0.734045651531311	0.0861599001635236	0.934854086278436	0.976649628132503	0.84464
Cla97C02G041540	0.299642046917338	-0.0236341	2.46457146779449	-0.574453	-0.471073	-1.09143	0.0866019952876886	-0.227496	1.1572486279871	-0.702544	-1.08303	0.165594272179313
Cla97C02G041620	1.98758534195096	-0.0794672	0.0190033381147553	-1.30619	-0.572401	-0.74059	0.729732526411767	1.21079607720053	-1.14872	0.650905948744907	-0.842802	0.0921466643856721
Cla97C02G041750	-0.176599	-0.172195	0.460033720780683	-0.546489	-0.370865	-0.768077	0.309083642830157	2.75453591223693	0.671742186576597	-0.637643	-0.762696	-0.760833
Cla97C02G041760	-0.614014	-0.557271	-0.525277	-0.583048	-0.506427	-0.419495	0.0926434948841194	-0.0303331	-0.678913	2.76389209040899	-0.0161619	1.07440414036449
Cla97C02G041780	-0.627116	-0.694717	-0.575695	-0.547366	-0.634725	-0.497421	0.969822550389241	1.05445977143935	-0.713798	2.49780098114302	-0.202398	-0.028847
Cla97C02G041790	1.27091269219449	1.54947369634348	1.73433655074528	-0.550641	-0.0341033	-0.566517	-0.3813	-0.871119	0.368516834437039	-0.591379	-1.18989	-0.738294
Cla97C02G041810	-0.349563	0.0907536747243817	0.0432769537047338	-0.332602	-0.494746	-0.337377	-0.448794	0.361387226150318	3.04010926512784	-0.524148	-0.524148	-0.524148
Cla97C02G041840	1.27816268515752	0.812296350584801	1.01488082942894	-0.350514	-0.300187	-0.30845	-1.18042	-0.338873	1.91450083364322	-0.973437	-0.878873	-0.689086
Cla97C02G041850	-0.21927	-1.22259	-0.541305	0.9164385355506	-0.570664	0.274504977713071	-0.483669	-0.716546	-1.38813	1.46109212624116	1.32818311056134	1.16196215575926
Cla97C02G041860	-1.28702	-1.72237	-1.3882	-0.0915922	0.380734015098231	0.358401166720855	1.29452211498985	1.29368245246068	0.866825313467904	0.127229725254397	0.220025909088561	-0.0522356
Cla97C02G041870	0.449845791018367	1.98830654310217	1.31470331226444	-0.301691	0.830871610964084	-0.519517	-0.584909	-0.372575	0.394558728547446	-1.06191	-1.15677	-0.980918
Cla97C02G041880	1.19412147716806	1.37034346767658	0.610057158544751	0.313591704720878	1.28796276590607	0.202000439682617	-1.66261	-1.08965	-0.135945	-0.877028	-0.766594	-0.446251
Cla97C02G041940	1.5342152133882	-0.656606	-0.670606	0.143507633092368	0.601408201969172	1.03283969219761	-0.891847	-0.761182	-1.65745	0.877386922698807	-0.589485	1.03781798995479
Cla97C02G041970	-0.775141	0.749372854475425	2.01691806360235	-0.541869	-0.148117	-0.343599	0.294094488390372	0.106397803760236	1.55332589595478	-0.970461	-0.970461	-0.970461
Cla97C02G041980	-1.07352	-1.09362	-1.09343	-0.484086	-0.560586	-0.501527	1.56867202251278	1.74176216481621	0.73889370483979	-0.107457	0.771458692377871	0.0934299917614845
Cla97C02G042000	-0.550986	-1.27071	-1.25595	-0.118297	-0.908475	-0.794085	0.907986061133596	1.11051489963861	-0.273879	0.472441694874123	1.13638124031536	1.54504896373511
Cla97C02G042020	0.804999715926163	0.914494153549461	0.534189226695471	-0.472255	-0.232846	-0.623261	-0.375927	1.91579047336065	0.936569664093939	-1.04606	-1.1187	-1.23699
Cla97C02G042070	0.00405442009574406	-0.197396	-0.27552	-0.208544	-0.365826	-0.544364	0.108506348121529	-0.348546	3.11487801282825	-0.318847	-0.535061	-0.433334
Cla97C02G042090	-0.257363	-0.806215	-0.871749	-0.637038	-0.178676	0.246671269283693	1.52570516689809	2.45289597495885	-0.0643302	-0.488127	-0.543137	-0.378636
Cla97C02G042140	-1.25108	-1.5672	-1.47664	-0.220627	-0.172504	-0.25658	1.37749974631887	0.437779552100809	0.644642377714487	0.9901578213679	0.908553966169325	0.585985492408383
Cla97C02G042150	-0.390902	-1.1743	-0.83144	0.627008771013337	-0.537317	0.797776897100195	-0.0752046	-0.999344	-1.13798	1.01868757811399	1.83545440481899	0.867560948421595
Cla97C02G042160	-0.822303	1.92420672494662	1.1855441549305	-0.797897	-0.535781	-0.702747	0.579429444103566	1.24865489485662	0.263083769571222	-0.736035	-0.838224	-0.767932
Cla97C02G042250	-1.45902	-1.59948	-1.61349	0.472406577218285	-0.377039	0.258474017374947	0.619539933148316	0.588205853649267	1.05873513727823	0.591763686531053	0.803617447999801	0.656288000727597
Cla97C02G042270	-0.908523	-1.51684	-1.18725	0.46245841862187	0.0311407585607403	0.816934692915189	-0.231618	-0.512757	-0.690388	1.5169131602643	1.00104941197853	1.21888092830536
Cla97C02G042280	-0.0103011	0.311571140209255	0.689240792553857	0.109850337881777	1.3049767096667	-0.370445	-0.806524	0.295147067785152	1.92601316386337	-1.46667	-0.915952	-1.0669
Cla97C02G042310	-0.469634	1.68648280879263	1.04413	-0.235826	0.269167530784687	-0.435087	-0.578409	0.0918221373646678	1.72301443113126	-1.113	-1.06761	-0.915052
Cla97C02G042330	1.4438860247696	1.02364341325824	0.673489576727451	-1.01428	-1.33087	-0.609191	0.315538215868057	1.3103569994243	-1.47136	0.189244948503242	-0.0594803	-0.470983
Cla97C02G042350	-0.736516	-0.662896	-0.547812	-0.230468	-0.210841	-0.238668	0.0303837290561458	1.14745990922102	2.76457541401417	-0.569225	-0.392343	-0.353651
Cla97C02G042370	-1.01457	-1.22271	-0.370455	-0.521512	-0.00476531	-0.217903	2.18990240270937	0.181909439537255	1.66902742761993	0.117978574583665	-0.223135	-0.583764
Cla97C02G042380	0.176194679914735	1.61682663782227	1.44972121668922	-0.228717	-0.420001	-0.107019	-1.54372	-1.35179	-0.973433	0.806356774279345	0.147883654571196	0.427693478275458
Cla97C02G042390	-0.316019	-0.478561	-0.260615	0.178323097666962	-0.950356	0.421885360251674	-1.2139	-0.928695	-0.789097	1.83434497605914	1.11908496118296	1.3836028929588
Cla97C02G042420	-0.5601	-0.636098	-0.184874	0.911259457802104	-0.802197	-0.252837	-0.315247	0.223303798653608	2.83755984346123	-0.486128	-0.332052	-0.40259
Cla97C02G042430	-0.522788	-1.36425	-0.520895	-0.490689	-1.00289	-0.387747	2.34079455743585	1.23206896980934	0.318997186928294	0.13122373596408	0.283997313486313	-0.0178198
Cla97C02G042460	-0.342823	-0.318569	-0.125737	-0.408292	-0.4016	-0.392466	3.14961899795338	-0.0271851	-0.38355	-0.141995	-0.376437	-0.230964
Cla97C02G042470	-0.570285	-0.730245	-0.447605	-0.858952	-0.94158	-0.748086	2.17674224792581	0.932676970776035	1.24205992145383	-0.118123	-0.511622	0.575018832313352
Cla97C02G042490	0.48373114145549	0.887643413493532	0.377751033218359	1.62687257212697	0.789456881846273	0.698657196913953	-1.73509	-1.31755	-0.795949	-0.733203	-0.385955	0.103641196531051
Cla97C02G042500	-0.437774	-0.918797	-0.645577	0.349377703978863	-0.501882	0.380274631147015	-0.579748	-1.03509	-0.94848	1.85419350581619	0.925696520746776	1.55780520047674
Cla97C02G042520	-1.08441	-1.79257	-1.21677	-0.612363	0.452643927252214	-0.238129	0.0400786091977659	0.449697368941383	0.747832998732255	0.871217285850476	1.44903518655277	0.933729410816618
Cla97C02G042555	-0.443808	-1.26485	0.163268478693906	0.0825470435433994	-1.04568	-0.454142	2.27915186744248	1.10066609002268	0.545919711995191	-0.834227	0.416078383332623	-0.544925
Cla97C02G042570	-1.01976	-1.21422	-0.970015	-0.674558	-0.205386	-0.632306	1.42757053382868	1.1920665010163	1.43008900635706	0.973029546263679	0.120530165374236	-0.427043
Cla97C02G042590	-1.32337	-0.971127	-0.568333	-0.20928	-0.715157	-0.721134	1.33254651542579	2.17282667726304	0.567784386626026	0.214471300924589	0.0162242078861121	0.204542024670924
Cla97C02G042610	-0.450905	2.6561375610827	1.47658897745928	-0.266549	-0.450905	-0.450905	-0.450905	-0.450905	-0.450905	-0.450905	-0.450905	-0.258941
Cla97C02G042620	-1.14773	-1.25051	-1.01708	0.0206630734973858	-0.90035	-0.408844	0.879939163105038	1.64888401656191	-0.469735	0.680949934818042	0.998002075358402	0.965816434434859
Cla97C02G042630	-0.938081	1.01017175146247	1.39924124388672	-0.289879	0.307624226566542	1.49506444398326	-0.913782	-1.07601	-1.24549	0.642610208518051	-0.784889	0.393413384644361
Cla97C02G042640	-0.681243	0.713880567340528	2.40835247436789	-0.274326	-0.541997	0.525659070754746	-0.478437	-0.859751	-1.08749	0.673769106529602	-0.868816	0.470398337958154
Cla97C02G042720	-0.805748	-0.730591	-0.207589	1.84340305377376	-1.44003	0.0337854573813139	1.22652186020583	1.07953780599404	0.637790222840472	-0.886376	-0.0951922	-0.655513
Cla97C02G042740	-0.578462	-1.50081	-1.17331	0.350944843650857	-0.970336	0.315042075778471	0.0837261821088441	0.118316847250048	-0.654512	1.43746652118479	1.44280014356487	1.12913575126072
Cla97C02G042760	1.10026135253368	1.71448311064454	1.33553757610824	0.644785026419643	0.289419767417195	-0.283252	-1.49766	-0.687456	-0.561327	-0.675604	-0.845133	-0.534058
Cla97C02G042780	-0.602639	-0.252158	-0.317268	-0.493462	-0.476951	-0.0703604	0.25636402853905	0.659202174866449	2.93328936564052	-0.543492	-0.546727	-0.545798
Cla97C02G042790	1.00747363514508	1.74935035890664	1.7535949488746	-0.235317	0.230869499426401	-0.100082	-1.08648	-0.732769	-0.168774	-0.81447	-0.936433	-0.666962
Cla97C02G042800	2.21253967130862	0.0855595350680254	1.16643326863346	-0.133416	-0.504608	0.337295964853946	-1.24658	-0.968322	-1.33971	0.197247465399682	0.039715873529028	0.153843775720985
Cla97C02G042810	-0.40671	-0.544466	1.6005928547039	0.474547450021832	0.103736655540931	2.2116528704765	-0.451073	-0.726507	0.113329763805159	-0.405088	-0.975466	-0.994548
Cla97C02G042820	1.05320499426402	2.0546186020215	1.66236693595229	-0.434948	-0.315389	-0.440742	-0.884215	-0.767127	-0.780662	-0.34242	-0.435274	-0.369414
Cla97C02G042830	1.57035007594658	1.83530252110549	0.996240625546282	-1.0953	-0.179926	-0.644596	-0.931935	-0.805484	0.607468412338227	-0.577022	-0.442053	-0.333045
Cla97C02G042840	-1.26549	-1.40225	-0.939318	1.90505275938499	0.900009929367662	1.35070580377973	-0.0136897	-0.293947	-0.08765	0.238904936159149	-0.0259484	-0.366379
Cla97C02G042850	-1.50276	-1.78483	-1.24215	0.821375365652495	-0.410846	0.657971345189797	0.0978278881261557	0.514877236176245	0.68305025572214	1.16773839115035	0.757901226920196	0.239843494518696
Cla97C02G042855	-0.45904	-1.13635	-0.720264	0.640012281336863	-0.872437	0.902916178607266	-0.434358	-0.372318	-1.251	1.79095298949749	1.13726382491952	0.774617082079082
Cla97C02G042860	0.430725737662504	-1.18665	-1.32439	0.815206387237613	-0.119426	0.448207022199683	-1.19359	-0.730815	-0.697159	1.01465685427663	1.45095928104359	1.09226665166174
Cla97C02G042910	-0.253911	1.39047601396096	1.79960648439244	-0.836116	0.613385485015981	-0.88599	0.173769492374441	0.913002506310963	0.0878524161037773	-1.07236	-0.865189	-1.06453
Cla97C02G042950	0.093187971014812	2.16739567914769	1.13901101246877	-0.127392	1.27910128635099	-0.130281	-0.830112	-0.605937	-0.567578	-0.783606	-0.817234	-0.816556
Cla97C02G042960	2.66757618353901	0.272631714286598	0.0211448887337188	-0.0445325	0.328594805213368	0.81967723549626	-0.806046	-0.965109	-0.739527	-0.424215	-0.364152	-0.766044
Cla97C02G043020	-1.00744	-1.34193	-1.47448	-0.740391	0.189042201644966	-0.442315	1.50018100384695	0.876770861508767	0.418523824436837	0.513654134940954	0.19081665416969	1.31756194958754
Cla97C02G043040	-1.46759	-1.82123	-1.30761	0.424410775058029	-0.367735	0.74539471167014	0.305806910841029	0.458803752100656	0.644641185238025	0.384584451357954	1.2001888407482	0.800336933441462
Cla97C02G043100	2.53379423026312	-0.20778	0.220889207934626	0.63604986359036	0.374557832933435	0.0484149776400881	-1.41982	-1.17935	-0.429133	-0.572884	0.101581329490874	-0.106322
Cla97C02G043140	1.76572749723591	1.61585069752086	0.803473436161464	-0.748903	-0.0773373	-0.423202	-1.09762	-0.485345	0.826447992426925	-0.89608	-0.896817	-0.3862
Cla97C02G043160	0.72899472013071	2.12273203498281	0.139836325533298	-0.165403	1.12856876389631	-0.788865	-0.0605441	0.633931228281675	-0.72204	-1.0501	-1.14989	-0.817214
Cla97C02G043170	0.176439128884292	0.0743663306626207	2.19527379903044	-0.688064	-0.225057	-0.984878	-0.245808	0.0646598596165856	1.53840645819129	-1.45269	-0.171576	-0.281072
Cla97C02G043190	2.75531302663945	0.240104495714172	-0.647516	-0.107644	-0.0954753	0.434653153082986	-0.107261	-0.402837	-1.4948	0.175443399973805	-0.402014	-0.347962
Cla97C02G043200	-0.359461	-0.332518	-0.65335	-0.730882	-0.354486	-0.733485	1.01310712090902	1.78811415412691	1.99295458010876	-0.4959	-0.407521	-0.726573
Cla97C02G043250	-0.440311	1.20988222625767	1.35877595759265	-0.0794605	1.37375389672943	0.438385375385974	-1.38845	-0.62653	0.779062527460305	-0.915269	-1.15789	-0.551951
Cla97C02G043260	-0.982274	-0.463278	-0.698466	0.019961812648725	-0.744249	0.0999973901137273	1.19476003273737	2.35288499017884	0.865286887273547	-0.843818	-0.29215	-0.508656
Cla97C02G043280	2.19732581142075	1.19378167556523	0.900161730589595	-0.0349645	0.493589997854372	-0.228178	-1.11149	-0.783828	-0.753561	-0.645795	-0.774641	-0.452404
Cla97C02G043310	-0.662385	-0.331554	1.21271866090385	-0.0739688	-0.241286	-0.793559	0.197239525070561	2.53316956075713	0.392896313111233	-0.793559	-0.646153	-0.793559
Cla97C02G043320	-1.72711	-1.42139	-1.20885	0.228335187130561	-0.031619	0.332482062996148	0.298988372120889	1.5394567931824	0.591573897778982	0.308343468452611	-0.115997	1.2057873520654
Cla97C02G043360	1.13006187132356	-0.956488	-0.486493	0.262002593112877	0.337703546144946	0.197613979528829	-0.504571	-0.552738	-2.08194	1.53713178235205	1.04243136132568	0.0752810491093952
Cla97C02G043370	1.37246200524249	1.71783095621495	1.44258914190804	-0.664362	0.641843608403429	-0.164923	-0.770144	-0.618673	-0.818548	-0.783659	-0.792445	-0.561971
Cla97C02G043380	0.807107437762499	1.82356375345512	1.52633036820229	-0.45849	1.07832074276413	-0.664751	-0.5517	-0.568587	-0.841011	-0.734804	-0.683221	-0.732758
Cla97C02G043420	3.06362511597148	-0.404269	-0.184532	-0.0837222	-0.332062	-0.387621	-0.636515	-0.46102	-0.196159	-0.329837	0.41371050111467	-0.461599
Cla97C02G043430	2.31268722872421	-0.64388	0.0708953884770916	-0.231797	-0.430883	0.841121430680185	-0.542522	-0.574024	-1.68634	0.827688317142096	-0.227138	0.284189963793893
Cla97C02G043450	-0.0363403	1.63545384746466	1.49233519851006	-0.636882	1.75369907122016	-0.725769	-0.394833	-0.579206	-0.505344	-0.715582	-0.670355	-0.617177
Cla97C02G043500	-1.7571	-1.56289	-0.897754	0.181725527537596	-0.631806	0.254044727366933	0.541854844264393	0.601287189370029	0.198569023269803	1.35743395888126	1.14021137337267	0.574427472404797
Cla97C02G043540	-0.968094	-1.00875	-1.03672	-0.551027	0.0716731402782171	-0.661131	1.50455318336638	1.86481982763501	1.17394181316842	-0.232365	0.0610055490966023	-0.217909
Cla97C02G043630	-0.0273913	1.56698436528095	2.24464697804181	-0.577589	0.545991550909619	-0.0917864	-0.446208	0.0365034938947885	-0.716662	-0.772537	-0.84828	-0.913674
Cla97C02G043660	-1.21747	-1.5874	-1.47885	0.338180339793694	-0.212713	-0.25495	0.960169666489141	0.286151071686651	0.00760014484961799	1.04078196564287	1.41646563518463	0.702033552189102
Cla97C02G043700	1.3982287292276	0.817184545270006	0.501144516359384	0.0343019654825107	1.76034846318208	-0.503174	-1.07526	-0.448455	0.446424488131594	-1.4472	-0.845206	-0.638333
Cla97C02G043710	1.28263683119282	1.2027123962711	0.701186166473269	1.01842291209482	0.394521404547608	0.311119154219119	-1.64861	-1.5958	-0.291901	-0.603986	-0.62584	-0.144464
Cla97C02G043740	-0.754178	-0.715514	0.310695163253086	-0.707275	-0.771504	-0.447183	1.50585977608442	2.02220293700188	1.13981532966285	-0.3729	-0.610895	-0.599123
Cla97C02G043790	-0.576792	-0.867723	-1.40841	-1.17	-0.365999	-0.500514	0.688728186358437	1.1419895624922	1.86042450994716	0.928540992524124	0.274766547556831	-0.00500991
Cla97C02G043820	-1.25732	-1.50129	-1.46739	1.18834036979432	-0.511198	0.739437524408076	0.893921370154033	0.862034896446158	0.071079403081265	-0.427912	0.888158612217581	0.522133768693106
Cla97C02G043850	0.33655903610768	-0.616522	0.087374516177367	0.327473465445205	-0.61214	-0.156666	-0.273102	0.525013270221506	2.77957686425839	-0.790536	-0.80464	-0.802391
Cla97C02G043870	1.80617893690118	-1.17834	-0.817233	1.3064085967982	-0.255494	1.1046813483706	-0.812564	-0.801607	-1.04833	0.5004768938649	0.191616890099013	0.00421406691086999
Cla97C02G043890	0.627018871576193	0.0125598922502647	1.86299007319128	-1.06312	-2.06896	-0.227255	0.843017064217966	0.661569364450337	-0.272583	0.291940855780914	-0.601025	-0.0661528
Cla97C02G043920	1.49341787156799	1.79115835247834	1.2537875802318	0.00030370102012768	0.41625339611319	-0.328288	-1.03065	-0.765804	-0.865806	-0.681255	-0.748351	-0.534764
Cla97C02G043930	0.168898888545746	0.283683479006395	0.221328901606752	-0.271502	0.83298517421579	-0.683967	0.678991009268886	0.721325938357319	1.89720752894921	-1.524	-1.14503	-1.17992
Cla97C02G043940	-1.30688	-1.3716	-1.05575	0.89389604361302	-0.113712	1.64491688688385	-0.0468107	-0.243709	-0.548692	1.28791800078946	-0.00961656	0.870037540393242
Cla97C02G043960	-0.35366	0.955569963940446	1.51567652087012	-0.282123	-0.258116	-0.969284	0.545282603393961	0.850011990374089	1.27004506822628	-1.20121	-1.45802	-0.614173
Cla97C02G043990	-0.845448	-1.89126	-1.69902	0.212350452423225	-0.052726	0.137200431611925	1.28993206889779	0.298616450202824	0.384934923604323	0.370997137691835	1.12756573659191	0.666851873989728
Cla97C02G044040	-0.338752	2.97619613469399	0.4098629421014	-0.526505	-0.551398	-0.301153	-0.732092	-0.283454	-0.659898	-0.277091	0.238629453672562	0.0456523152983931
Cla97C02G044070	-0.899206	-1.09669	-0.849797	0.0500669221717655	-0.827221	0.313629621712874	-0.134993	-0.125596	-0.807621	1.90991505107201	1.00676421484172	1.46074749924629
Cla97C02G044130	-1.27558	-1.2864	-1.11328	-0.102189	-0.175068	0.168218014500598	1.96224	1.51493985759215	0.457343627768077	0.127236054888892	-0.140767	-0.136691
Cla97C02G044135	-1.121	-1.57997	-1.49791	-0.212719	-0.09725	-0.309096	1.53232815171087	0.748065515852333	1.11311250812648	0.389129773879632	0.615311890944733	0.419994732452387
Cla97C02G044150	-0.045216	-0.242393	0.793521620896517	-0.319474	-0.492138	-0.464312	-0.433886	-0.153432	2.94828458744885	-0.546604	-0.495859	-0.548491
Cla97C02G044170	-1.11377	-1.32132	-0.720324	-0.24141	-1.207	0.123268699361377	1.16051752304363	-0.291202	-0.0138084	1.31318216770385	0.89529595022404	1.41656600147165
Cla97C02G044190	-0.521592	0.199227725865715	2.62605223260147	-0.485747	-0.446901	-0.440355	-0.518685	-0.274557	1.41804852418126	-0.497167	-0.533569	-0.524756
Cla97C02G044200	0.791809276857741	1.54386181693183	1.14997743957667	0.38567262782629	0.572149836316091	-0.0852484	-1.57304	-1.0661	-1.577	-0.104721	0.173827113490503	-0.211196
Cla97C02G044230	-0.900915	-0.798114	-0.519492	-0.29498	-0.239792	-0.313452	2.31641178212274	1.64504649600927	0.360325236809521	-0.554258	0.0265738106985482	-0.727356
Cla97C02G044250	-0.581492	1.04390867954142	1.54812244086716	0.0644856835557278	0.668491602944795	0.562003627011894	-0.947308	-0.630379	1.36772200378679	-1.05526	-1.1753	-0.864998
Cla97C02G044270	0.181372885403341	1.51556984518228	1.10825587116818	0.492556363650529	1.27608349367812	0.273739945881456	-1.253	-1.07755	0.291141092496539	-1.05133	-1.00405	-0.752792
Cla97C02G044310	-0.99365	-0.78387	0.0794257994631918	-0.810423	-0.926694	-0.580869	2.11316538741004	1.30252664993422	1.09851232978498	0.0310618517853906	-0.385395	-0.143791
Cla97C02G044330	-1.1959	-1.7189	-1.37116	-0.0037367	-0.255357	-0.10986	0.717719981098104	-0.0446461	1.34259181205934	0.912198134961144	0.949276904678101	0.777773165529143
Cla97C02G044440	0.91056794968843	-0.832561	-0.726116	-0.082489	-0.994598	-0.685098	1.45580438123791	1.31251363999004	1.48926938161881	-0.214077	-0.665668	-0.967549
Cla97C02G044450	-0.685076	-1.06828	-0.929069	-0.338236	-0.652239	-0.156578	2.27594936257809	0.105597083759017	-0.82704	0.937187546867293	1.06494241792547	0.272836624348871
Cla97C02G044460	0.396626934524557	-1.07086	-0.717607	0.339150845243516	-0.70455	0.726676235338888	-0.573055	-0.816847	-1.2815	0.967941037635994	1.97086787362072	0.763156857387334
Cla97C02G044470	2.89666917357063	0.243228471659367	0.305496220769625	0.312734150130716	-0.663413	-0.232776	-0.896514	-0.830092	-0.404785	-0.379254	-0.211274	-0.140021
Cla97C02G044500	-1.53837	-0.539385	0.316024874945142	-0.0810887	-0.943001	-0.399256	1.49723254639977	1.32016328579509	1.61245294837999	-0.279967	-0.31061	-0.654195
Cla97C02G044550	-0.0893088	1.36004663472364	1.53754312400365	-0.176214	-0.302515	-1.09371	0.738095309686231	-0.873977	1.33409029689688	-1.27337	-0.775296	-0.385386
Cla97C02G044570	1.53446967629131	0.0384549797921789	0.617231465995607	-0.0426885	-0.100762	0.598821074807651	-0.72893	-1.06226	-2.20475	1.09392432696846	-0.138343	0.39483916476801
Cla97C02G044610	0.68867925481113	2.21952971305824	0.959549968261706	-0.528596	0.511197458276179	-0.462675	-0.955643	-0.674912	0.65637327494812	-0.77614	-1.11985	-0.517509
Cla97C02G044620	1.15178454492323	0.10252615853222	0.802975025265653	-0.265998	-0.317414	-0.948024	0.52824535559096	1.68503905445415	0.800501216951953	-1.15552	-1.11647	-1.26764
Cla97C02G044640	-0.52605	-1.63533	-1.33355	0.136114950058576	-0.701711	-0.611594	1.05838319933373	0.764790397772128	0.271844205986253	0.813157240349513	1.71554252104696	0.048403435330934
Cla97C02G044650	1.16731390859223	-0.573223	-1.23084	0.380805085245182	1.27242435101288	0.983720468422739	-1.60119	-1.18848	-0.625873	0.379356069444673	0.600071405564951	0.43592009861398
Cla97C02G044670	-0.95118	-1.00104	0.260296936100829	-0.622211	-0.782858	-0.539245	2.53967742753316	1.11408671512052	0.154665168360339	-0.0500551	0.00813935979190367	-0.130273
Cla97C02G044680	1.1562028905579	1.3145250680493	1.70965535011175	0.153702249025227	-0.925025	-0.540161	-0.479437	0.819728979020736	-0.303224	-0.853915	-0.945911	-1.10614
Cla97C02G044700	2.04251883560496	1.57620692475217	0.853666047514529	-0.251147	0.280640348830409	-0.521224	-0.709841	-0.640969	-0.0288864	-0.951916	-0.924673	-0.724376
Cla97C02G044710	-1.26392	-1.44307	-1.06427	0.145425460106614	-0.570602	-0.0737305	1.56838829140429	0.364137778819075	1.74981875066088	-0.0133236	0.295653723063455	0.305491059360465
Cla97C02G044750	-1.11673	-1.04451	-0.914019	1.54856331062581	1.21551510566259	0.563560447028522	-1.08134	-0.793548	-0.00760515	-0.0831161	1.2807462127611	0.432490890533934
Cla97C02G044770	1.46211870635168	-0.695274	-0.769755	1.62447134836492	0.180795373975128	0.488984481164118	-1.07762	-1.20477	-1.13674	0.449741431498975	0.857922959168458	-0.179869
Cla97C02G044810	1.00000327981322	1.97589212086416	0.96174611819583	0.158091412726412	0.906421787406545	-0.194774	-0.566954	-0.401197	-1.10354	-0.672013	-0.980948	-1.08273
Cla97C02G044820	1.62561827393729	1.49629410340544	1.12961257376675	-0.168275	0.815915153541274	-0.321946	-0.709349	-0.248286	-0.713922	-0.992834	-1.23487	-0.677953
Cla97C02G044850	3.09027934465738	0.153754414968604	-0.101789	-0.437623	-0.0824261	-0.0877538	-0.618078	-0.500079	-0.569106	-0.376923	-0.262884	-0.207372
Cla97C02G044860	-0.381944	-0.642517	-0.90892	0.842024352101375	1.11161667047967	0.266320136954805	-1.02296	-0.789769	2.36980379361836	-0.401853	-0.385682	-0.0561229
Cla97C02G044900	-1.47101	-1.13439	-0.251115	-0.763673	-0.426003	-0.392846	1.92943501297436	1.12773694078517	1.20764065064042	-0.112633	0.317345620052639	-0.0304894
Cla97C02G044950	-0.592544	1.40125891964986	2.66809235155086	-0.443665	-0.417501	-0.00759256	-0.511999	-0.396235	-0.308651	-0.395024	-0.61816	-0.37798
Cla97C02G044980	-0.675074	-0.50816	0.521392646511305	0.115823828628458	1.49301124112659	0.427635957873779	-0.62576	-0.355598	2.1475904937439	-0.893942	-0.434004	-1.21292
Cla97C02G045010	-1.20046	-1.33489	-0.751071	-0.521948	-0.803855	-0.130117	1.71589520098246	1.02200170307089	-0.268191	1.31387709278284	0.355430552972033	0.603326372441345
Cla97C02G045020	-0.928791	-0.856769	-1.06674	1.66657220753692	-0.541777	0.212888223501141	-0.280628	-1.03724	-0.368124	0.62197778720343	1.5607716957731	1.01786333604645
Cla97C02G045060	-0.634516	1.18164913520656	0.911086249147022	1.47813823038911	0.812368773123924	0.498315139833049	-1.43881	-1.12114	-0.988923	-0.563313	-0.635912	0.501056474130025
Cla97C02G045080	-0.526773	-0.321757	-0.0901877	-0.526773	-0.526773	-0.526773	2.40113932866288	1.79374755510135	-0.156492	-0.516128	-0.476456	-0.526773
Cla97C02G045140	-0.66315	2.29606726013274	1.61788599965272	-0.602035	0.713691191518752	-0.617582	-0.548767	-0.131251	-0.384648	-0.479931	-0.583607	-0.616673
Cla97C02G045190	-0.877963	-1.65851	-1.08295	0.867492075692703	-1.52057	0.493601134992604	0.560706444535397	0.692356686071072	1.14773805426917	0.835665779541259	0.414216360834526	0.128223538011911
Cla97C02G045300	-1.92727	-1.0613	-0.95027	0.596070914414112	-0.597584	-0.362166	1.39943360827769	1.18833175025971	0.468100781033982	0.0758235134951061	0.84215734545983	0.328676442751234
Cla97C02G045320	-0.0477164	-1.13297	-0.425606	1.68902294722262	0.0858387652505939	0.639742566074156	-1.27242	-1.13129	-1.0237	0.780637477430084	1.01236730519818	0.826088252116999
Cla97C02G045330	-0.391872	0.46745250991463	0.414047165430705	0.262290992141308	1.01050099819414	0.770099762391629	-0.940024	-0.055956	1.94298521555448	-1.3143	-1.22417	-0.941059
Cla97C02G045380	0.21677196489901	1.78435303754024	0.814951410970637	-0.391402	-0.0599577	-0.0886595	-1.07141	0.39322897557075	-2.27956	-0.158244	0.241705697998689	0.598225217446548
Cla97C02G045400	0.340681564773491	2.25613164148187	1.75281984905068	-0.501944	-0.498295	-0.690018	-0.545447	-0.240542	0.150504336396274	-0.673102	-0.646656	-0.704133
Cla97C02G045450	-0.325449	0.0424567424907428	1.30949685138441	-0.564799	-0.559976	0.38003049805605	-1.1846	-1.20521	-1.21803	1.1027150405695	0.679571061409323	1.54379422543215
Cla97C02G045455	0.0891258929071419	-0.965829	-0.565964	0.226824037724889	-0.751122	0.92118568074876	-0.928222	-0.967339	-1.01915	1.52985749674909	0.946738022350861	1.48388896235857
Cla97C02G045460	0.730093769307495	2.0325668363671	1.00010892782359	-1.13447	0.0114361230449177	-0.99107	-0.20148	0.605926645961137	-1.01259	0.527888094220288	-1.03355	-0.534862
Cla97C02G045480	0.425694514955101	2.19728529781421	1.57357245692885	-0.555729	-0.559612	-0.712215	-0.528615	0.323511552196949	0.225428059353976	-0.956987	-0.649779	-0.782556
Cla97C02G045490	0.0675365610579026	2.4181305837335	0.973336551426434	-0.559593	-0.998206	-0.724819	-0.3836	0.1290252242852	0.978561839950226	-0.693151	-0.736366	-0.470858
Cla97C02G045500	0.554450090053096	1.95120677359783	1.02649968882563	-1.89138	-0.257608	0.528148158524454	-0.98132	-0.0175775	-0.450597	-0.819723	0.236867659560896	0.12103786233353
Cla97C02G045520	-1.47788	-1.57239	-1.17136	0.385964004514034	0.0497772444461996	0.659476263865637	-0.144376	-0.210187	1.68198289881065	0.397435837220817	1.11960367328294	0.281943302754668
Cla97C02G045530	-0.955967	-1.76948	-1.45583	0.457090091897234	0.158273292938593	-0.0136738	0.684090108869931	-0.567956	1.50822085303649	0.234903988340253	0.835259620259717	0.885066804548432
Cla97C02G045550	-0.842519	-1.22051	-0.809729	-0.172206	-0.147802	-0.459856	2.35990192437243	0.761116203493644	1.19344431133978	-0.30508	0.0976960278553548	-0.45446
Cla97C02G045570	0.268446786549266	0.860513941949754	1.48404388707263	-0.441179	1.74116705766543	0.219060527722052	-1.57674	-0.690238	0.0160562051390839	-0.900674	-0.967787	-0.0126718
Cla97C02G045580	1.68633224431608	1.4738379525518	1.04076635841156	-0.171452	0.952646947914753	-0.335495	-0.550029	-0.965112	-1.11732	-0.765277	-0.666262	-0.582632
Cla97C02G045590	1.47028525813918	1.94504617597291	1.32488485210606	-0.397566	0.17668125836504	-0.421515	-0.843984	-0.784019	-0.856047	-0.4866	-0.585308	-0.541858
Cla97C02G045620	-1.0143	-1.53775	-1.27458	0.882153143388668	0.635758814753738	-0.308177	-0.540753	-0.292283	0.00440344303662943	1.37422684820333	1.41845334810598	0.652854505798832
Cla97C02G045650	-1.63809	-1.20131	-1.43251	1.50463195373794	-0.244484	0.400136378169122	-0.0694563	0.822725223050056	0.0986392421231747	0.0469373740891788	0.558717223721457	1.15405681482278
Cla97C02G045670	-0.818321	-1.41057	-1.29657	0.0568630042031069	-0.749609	0.327013390849268	0.166072541693186	0.365714385048536	-0.618948	1.65243312848296	1.22450901289274	1.10140682816683
Cla97C02G045710	-0.597466	-1.39745	-1.12062	0.948549677014721	-0.0948492	0.625044333875873	-0.605201	-0.769983	-0.635543	0.91268067079704	1.05180036727661	1.68303986392281
Cla97C02G045770	-1.19115	-0.985777	-0.86103	-0.769473	-0.175345	-0.708389	1.67971660440596	1.84003726659512	0.487220045190511	0.0177288993755647	0.528716470402021	0.137739282517323
Cla97C02G045780	-0.856997	-0.790508	-0.636746	-0.137511	-0.26621	-0.588763	0.990771574062418	0.86739527472363	2.52571266583525	-0.379578	0.00824154812983423	-0.735809
Cla97C02G045820	-1.49094	-1.41912	-1.49661	0.0829103974342189	0.865072445498528	-0.0343326	1.01057226722779	0.677173925914454	1.29328916050288	0.393061913022866	0.535366419785492	-0.416447
Cla97C02G045830	-0.53551	-1.26443	-0.873116	0.320824669947711	-0.134111	-0.942689	1.02754519263157	0.00403143652582911	2.46804417767752	-0.299396	0.31392610534162	-0.085121
Cla97C02G045840	1.21811775669927	1.83379586576456	1.25275706274638	-0.500428	0.347614296542041	-0.883109	-0.0247485	0.24162803077457	-0.443719	-1.21164	-0.784866	-1.0454
Cla97C02G045850	1.68685514430719	1.23791671780683	0.616199330509377	-1.02501	0.438136013826739	-0.972516	0.740516325629571	0.362488509040013	0.0770757102966678	-0.940001	-1.0192	-1.20246
Cla97C02G045860	-0.680404	-0.616781	0.123524382906587	-0.828434	-0.734039	-0.649395	1.65613777890383	1.41118140841821	1.7517667469409	-0.544026	-0.440638	-0.448893
Cla97C02G045880	0.860938942466154	1.62047765088989	1.09622429912054	0.282879266496294	0.898612338176424	0.222471419454464	-1.53796	-1.30143	-0.155116	-0.844406	-0.721518	-0.421168
Cla97C02G045920	1.62736791253784	1.96991336626167	0.905079856066614	-0.284526	0.333037613242617	-0.368739	-1.00491	-0.710034	-0.948235	-0.382101	-0.812092	-0.324761
Cla97C02G045930	2.27439947626407	1.40731588251404	0.838349086795793	-0.843433	0.0198095925987897	-0.921078	-0.573926	-0.231189	-0.226827	-0.559134	-0.331955	-0.852331
Cla97C02G045940	1.9854133591988	1.1427204501382	0.376697520279019	0.135310148335532	1.24706883462571	-0.200734	-1.22901	-0.628133	-0.500469	-0.842475	-0.858754	-0.627633
Cla97C02G045950	-1.30249	-1.28783	-1.03237	0.532634813855205	-0.0472603	0.816683660766789	-0.111377	-0.584395	-0.727454	1.16466366275178	1.46381124284484	1.11537076155761
Cla97C02G045970	-1.49876	-1.69109	-1.30519	-0.0861769	-0.352942	0.126220660689174	0.833375117803802	1.0638133707743	0.652834548176129	0.975111353594404	0.550808870316951	0.732001937681436
Cla97C02G045990	2.78489129360491	0.336167613284849	0.00946049385587635	-0.800371	0.115114843673338	0.337697098958599	-0.992163	-0.509477	-0.711553	-0.680103	-0.213634	0.323969873361229
Cla97C02G046030	-0.960821	-1.31753	-1.06567	0.0289894738215494	-0.544822	-0.0627286	2.18414803460657	1.38225318633421	0.24214562379553	0.045325881442183	0.316743246241464	-0.248025
Cla97C02G046060	-0.609564	-0.560757	-0.475831	0.07235391572958	-0.558585	0.196864581175648	0.101074716298494	0.308897840748193	2.98516111309508	-0.524851	-0.50187	-0.432895
Cla97C02G046120	1.21096536879804	-0.183629	0.0927964952090635	0.0920157728097598	-1.33447	0.13857395694888	-0.741076	-0.152141	-2.04831	1.00356912090178	1.13577285594873	0.785935468795863
Cla97C02G046130	-1.64457	-1.21105	-1.12193	0.734391282177293	0.807871518739738	-0.0792277	0.930687367529485	-0.122094	1.85954	-0.163361	-0.050176	0.059913486472549
Cla97C02G046135	0.119639201361378	-1.09278	-0.521891	0.382620284486098	-1.09925	0.371506735587961	-0.30893	-0.589811	-1.28738	1.54418482297884	1.72106306098688	0.761026042571557
Cla97C02G046155	2.74781115361105	1.02947174039597	0.342313998575568	-0.727356	-0.365745	-0.326625	-0.655903	-0.261722	-0.0651913	-0.612528	-0.638594	-0.465932
Cla97C02G046180	-0.393683	1.69033474214203	2.1725101640674	-0.636946	0.756438351439909	-0.163903	-0.722585	-0.784012	-0.10087	-0.665644	-0.646601	-0.505039
Cla97C02G046200	-1.23984	-1.25556	-1.21269	-0.445081	-0.603155	-0.368603	1.73957104552455	1.02076090265328	0.915052478322666	0.533059990892808	0.691152620002799	0.225327984045299
Cla97C02G046230	-1.63929	-1.33467	-1.18314	-0.231384	-0.365713	0.992543902253811	0.414432230002234	-0.258806	0.678790861608377	1.48206211293552	0.625521976336817	0.819658833376041
Cla97C02G046240	2.54285458861032	1.27266879025253	0.284009568819466	-0.715556	0.295236203794676	-0.343338	-0.677622	-0.160873	-0.478458	-0.578289	-0.597082	-0.843551
Cla97C02G046250	2.82547460717075	0.18428575445661	0.424809295989809	-0.121117	0.107380939767825	-0.287877	-0.217862	0.146340834071813	-0.319777	-0.955377	-0.809732	-0.976549
Cla97C02G046260	0.31085439440342	-0.45694	-0.0505879	1.06822229117253	-0.534627	1.0579545949959	-1.05356	-0.674377	-2.11578	1.04886802164441	0.8106088571132	0.589355365055824
Cla97C02G046300	-0.428771	-0.83999	0.563281254807901	0.542727335712406	-0.985618	0.0410853576507805	1.74886739457351	0.747369618238152	1.38073819436352	-1.44138	-0.518748	-0.809563
Cla97C02G046313	-0.657921	-0.656268	0.125672360003518	0.0269785783369075	-0.30965	-0.106943	0.692845745694595	0.709490203027659	2.63574358283455	-1.02795	-0.710337	-0.721662
Cla97C02G046317	-0.670361	0.0976815310243851	0.222226817623578	-0.545815	0.191283577519801	-0.663082	0.0130419948270248	0.202764810814981	2.93091937889828	-0.464721	-0.598862	-0.715077
Cla97C02G046340	-0.475836	-0.590589	0.538227531993519	0.0645974884732536	-0.870306	-0.570294	1.95538137669437	1.0223792031269	1.29837560119065	-1.2588	-0.176052	-0.937079
Cla97C02G046350	-0.413316	-0.511382	0.166237822171799	-0.416522	-0.324633	-0.205012	0.123772378404885	1.30963724758407	2.58718542155924	-0.703876	-0.817389	-0.794702
Cla97C02G046360	-0.473397	0.369910055690197	1.67590560841953	-0.419027	-0.932717	-0.773951	0.608111449653476	1.72052193710635	0.670980895565844	-1.12638	-0.295444	-1.02452
Cla97C02G046380	2.87819677627599	0.841069543876317	-0.434322	-0.567926	-0.0799381	-0.121292	-0.661393	-0.592448	-0.520906	-0.640539	-0.0746227	-0.0258782
Cla97C02G046400	0.94647762006343	1.4327104617836	1.30890670458251	-0.329516	0.869600348029865	-0.391607	-1.39326	-0.970738	0.692362154993591	-1.22612	-0.550701	-0.388118
Cla97C02G046410	-1.156	-1.00025	-0.746087	-0.514476	-0.647596	-0.895157	0.907289042359336	1.69439515505298	0.806589133223923	1.01897409152271	1.00657170208262	-0.474252
Cla97C02G046460	-0.227765	-0.304612	1.2779889720915	-0.394923	-0.566876	-0.598057	-0.398276	0.136894457071073	2.70334953670503	-0.598057	-0.431611	-0.598057
Cla97C02G046480	-0.294621	-0.370766	0.681708370860857	-0.216898	-0.556514	-0.493266	0.0448037985875605	-0.123398	2.96344344824679	-0.429173	-0.626346	-0.578974
Cla97C02G046490	2.34012742449599	1.0955603026165	0.549496223380694	-0.371008	-0.435607	-0.523625	-0.364676	0.4855226149611	-0.127569	-1.35043	-1.07857	-0.219226
Cla97C02G046560	-1.05809	-1.4297	-1.23446	-0.470541	-0.25343	-0.36807	1.40584818643554	1.10425061245174	1.56934943825766	0.0622462582954966	0.299504709674885	0.373089289254031
Cla97C02G046650	0.209618474861521	0.90916253564073	1.78645129158256	0.352673175204322	-0.0660335	-0.227869	-1.07745	-0.477909	1.55761482769435	-0.940961	-1.0657	-0.959593
Cla97C02G046670	1.80095752633239	1.42984948961241	0.22036716774395	-1.20254	0.124379320454622	0.888609956655463	-0.9342	-0.107898	-1.14218	-1.05051	-0.2578	0.230963672657431
Cla97C02G046680	-0.873039	-1.01268	-1.22413	1.89350974768435	0.523323047886735	1.41138175240415	-0.978556	-0.591979	-0.260431	0.5891516658905	0.297822304911651	0.225627376451327
Cla97C02G046690	1.38360865812624	0.914129314499853	-0.172682	1.20605030888326	0.707917632056024	0.465302114172336	-1.61121	-0.654206	-1.19412	-0.715095	-0.883295	0.553604003122707
Cla97C02G046710	-1.23071	-1.4915	-1.06677	0.927794440748571	-0.0258932	0.687553125784832	-0.669682	-0.544066	-0.0141325	1.10220769575957	0.911823083802445	1.41337191602813
Cla97C02G046720	-0.589978	-1.162	-0.841576	1.07366792590215	-0.794342	1.01577245190728	-0.21116	-1.00267	-0.885606	0.95325689966291	1.37533363725971	1.0693048562947
Cla97C02G046780	1.02455348534767	1.53693263979274	2.08779751093519	-0.389692	-0.0885063	-0.270171	-1.04934	-0.425459	-0.727325	-0.565656	-0.900822	-0.232314
Cla97C02G046790	-0.660705	-0.549454	-0.288973	0.521677109493214	1.77197166037641	-0.252226	0.221498707468795	0.651818964773316	1.70481042220985	-1.26533	-0.913921	-0.941173
Cla97C02G046830	-1.33346	-0.762518	-0.598408	-0.145832	0.298244224595814	-0.437454	2.14746922776684	1.4640794668998	0.67590785126606	-0.679971	-0.0803763	-0.547685
Cla97C02G046860	0.0749436662914861	-1.02244	-0.721633	0.353268123903467	-0.954207	0.290140224989397	-0.368974	-0.946124	-1.00039	1.24839992379054	1.71846367658042	1.32855485613898
Cla97C02G046870	-1.34104	-1.85011	-1.57702	0.358379945713038	0.118642835406151	0.676975531457967	0.24982814843515	0.174519369611075	0.988849174602329	0.684211631720832	0.728786795462237	0.787982215807192
Cla97C02G046880	-0.462261	-1.40085	-1.1177	0.380376036536179	-0.212094	0.518735584160571	1.2093842674467	1.2775306473425	1.64901808598678	-0.941002	-0.522905	-0.378236
Cla97C02G046900	-1.01847	-1.556	-1.40341	-0.363342	-0.230091	-0.0132888	1.51639693481963	0.355524337794668	1.48119386072383	0.641776444712377	0.595969589620908	-0.00625862
Cla97C02G046910	-1.59719	-1.60776	-1.28716	0.221732273546325	0.47689968405553	0.0196943128448542	-0.0476098	0.563721811628083	1.57033930521652	0.704600651472613	0.778587652621502	0.204136276983914
Cla97C02G046920	-0.317059	-0.725606	-0.598443	-0.505349	0.0119413331060204	-0.820025	0.722529128782479	2.10939860326893	1.77129495112956	-0.547716	-0.361114	-0.739853
Cla97C02G046930	-0.358724	-1.30362	-0.87557	0.0411145280787145	-0.951188	0.0254299785898577	0.362228128638378	0.517214343930919	2.66222731114557	-0.000564166	-0.00941557	-0.109132
Cla97C02G046980	-1.22611	-1.31626	-1.26017	0.46114587430074	-0.352379	0.143692195652728	0.172101870593683	-0.256027	-0.291246	0.785293246335009	1.78480800524703	1.35514321685403
Cla97C02G047030	0.0533135379163066	-1.31782	-1.00492	0.604341948845088	-0.985361	0.894483381383008	-0.57393	-0.641362	-0.760129	1.38309517573745	0.92351467614522	1.42477949993378
Cla97C02G047040	1.31762647289339	-0.298059	0.112004694495322	-0.465945	-0.45147	-0.970112	-0.0704064	0.966380300490985	2.23071920814219	-0.702461	-0.819189	-0.849088
Cla97C02G047070	-0.639656	0.187991913675363	0.412356768530239	-0.587716	0.0657652647785752	0.0586129767621356	0.972946649388646	0.981284884652942	1.98822615218931	-0.758795	-1.34197	-1.33905
Cla97C02G047080	-1.44971	-1.53687	-1.49819	0.471670645625434	-0.364746	-0.0303206	1.21301242103723	0.856286432112537	0.813503445860712	0.248310002150865	0.948254381162602	0.328799137375662
Cla97C02G047090	-1.64876	-1.54445	-1.27053	0.655179434330936	-0.41402	-0.163107	1.10900793712394	1.07272247758475	0.71530260057085	0.476922962873412	0.613576050726937	0.398153454328697
Cla97C02G047100	1.09463726594443	-0.297307	-0.220667	1.31681840386416	0.412465079174977	2.06978383152329	-0.369712	-1.05218	-0.699775	-0.588135	-0.763953	-0.901978
Cla97C02G047120	-1.06505	2.07409900808458	1.72477533231843	0.0889122281665864	0.111660558121954	0.184431307002376	-1.14864	-0.486227	-0.88517	0.00100278720510752	-0.212317	-0.387471
Cla97C02G047190	1.4997861384401	1.40883901111791	1.60990196828313	0.240280368002925	-0.525849	0.318103544268713	-0.942432	-0.693253	-1.15571	-0.622024	-0.561131	-0.576515
Cla97C02G047200	-1.04363	-1.24028	-0.895717	0.324455425545865	0.277257337243559	-0.250052	0.664401228089565	-0.190459	2.59563640360102	0.134246308161806	-0.292518	-0.0833422
Cla97C02G047210	-1.14804	-1.26369	-0.722928	0.264733235129575	0.0138692803513767	0.349986891819434	1.37892123240416	-0.351887	-1.36924	1.27537958822329	1.33693010133207	0.235958030140889
Cla97C02G047220	-0.492531	-0.835718	-0.635924	-0.706431	-0.30166	-0.490923	0.632476183277604	2.59355468757853	1.16885401528242	-0.243388	-0.212539	-0.47577
Cla97C02G047250	0.951300764164211	-0.594112	-0.0491231	-0.945179	-0.281779	-0.341855	-0.563164	-0.511161	-1.39037	1.93002419986799	1.53082820201212	0.264593904153206
Cla97C02G047260	-1.237	-0.247611	0.107985940104015	-0.558958	-0.258343	-0.595859	1.25017395404134	2.43994521789416	0.561625488841352	-0.626079	-0.629616	-0.20626
Cla97C02G047270	-0.954326	-0.930241	-0.738662	-0.00895475	-0.229693	-0.135517	1.03491383045576	1.79185827455273	1.82444468572545	-0.718512	-0.614324	-0.320987
Cla97C02G047300	-0.324177	0.866843692520967	2.40935741104499	0.381742513145356	0.61958125708454	-0.159183	-1.24491	-0.539073	0.214134176821724	-0.701303	-1.11199	-0.411023
Cla97C02G047320	1.0345118238797	-0.110537	0.300776903088528	-0.479413	-0.728412	-0.960499	-0.065015	2.05372695993329	1.37988829469912	-0.823015	-0.631548	-0.970464
Cla97C02G047330	-0.573797	-0.444111	-0.464488	-0.50238	-0.621552	-0.706721	0.147334831862776	1.23934391918992	2.70867588624712	-0.219297	-0.377472	-0.185536
Cla97C02G047340	-0.457663	1.55286516076901	2.53559530830622	-0.43419	-0.546178	-0.452338	-0.528279	-0.33996	0.229115733102264	-0.515346	-0.54599	-0.497632
Cla97C02G047380	-0.956486	-0.60544	-0.85152	0.241271553073891	-0.108452	0.25565061915206	-0.326674	-0.553027	-1.12278	1.97889813547968	1.78933720822093	0.259225043036905
Cla97C02G047390	-0.715542	-0.316384	0.904159944250346	0.390929085086149	1.57598999999672	1.08359385390066	-0.892232	0.528827459420988	0.752198729706037	-0.953657	-1.642	-0.715886
Cla97C02G047440	-0.405041	1.22383542796097	2.60765178800445	-0.627427	-0.29337	-0.544898	-0.158223	0.155258291325467	0.258830249929457	-0.692056	-0.715061	-0.8095
Cla97C02G047480	0.610956811792075	1.9993233502701	1.79900288020263	0.0489033312591875	-0.2206	-0.305784	-0.89612	-0.578864	-1.26537	-0.478812	-0.470354	-0.242284
Cla97C02G047540	-0.613138	-0.150016	-0.0420968	-0.91265	-0.426871	-0.774064	1.5804588970308	1.15021522730891	2.00555714917608	-0.69612	-0.439924	-0.681351
Cla97C02G047600	0.952705889451129	-1.10553	-1.03244	0.320160930177334	-0.425924	-0.467654	1.77862628658289	1.63123090006183	0.258997422883184	-0.782342	-0.279271	-0.848569
Cla97C02G047610	1.01937375481001	-0.78507	0.995134052528531	0.908351366869387	-0.0937193	0.285064670604617	-1.15303	-0.196125	1.8371331015211	-1.11266	-0.799746	-0.904703
Cla97C02G047620	0.476521683852508	-0.786281	-1.0551	0.224168863741273	-1.29145	-0.0388201	1.87543004327537	1.66467206627903	0.319200591794434	-0.888022	-0.155684	-0.344637
Cla97C02G047650	2.06548543615865	-0.584533	-0.429342	0.303410472511354	-0.869646	0.23788196465816	-1.01483	-0.987181	-1.14484	0.912602264551252	0.837231130980747	0.673763631591039
Cla97C02G047680	-0.591105	0.252709502159253	-0.00725795	-0.0716973	-0.177584	-0.295151	0.12496172323506	0.944988696661489	2.60898465953092	-1.09284	-1.08774	-0.60827
Cla97C02G047690	1.75864757616075	1.38422005543852	1.74294300783485	-0.929032	-0.645937	-0.465988	-0.530039	-0.370041	-0.741206	-0.447002	-0.342936	-0.413631
Cla97C02G047730	1.2068721033564	1.37117340322837	1.1434260669288	-0.614557	1.20866698446061	0.122600304426234	-1.31558	-1.2452	-0.581522	-0.216485	-0.895704	-0.183691
Cla97C02G047760	-0.732163	-1.92706	-1.60074	0.178693051927263	0.204509188882804	0.963314666517906	-0.479363	0.728902019199343	0.733459490550355	0.34273441529391	0.289197423105977	1.29851354775966
Cla97C02G047770	-1.41194	-1.40211	-1.46046	-0.474698	0.0169450105456652	1.02009481231504	-0.0134312	1.4573262300705	0.480108864625962	0.213456454640744	0.760143377803571	0.814557728169565
Cla97C02G047810	0.146295319835107	1.0975665478338	1.56867601998485	-0.457721	-0.0715788	-0.436708	-0.250726	0.760565026670239	1.29558025280899	-1.52022	-1.11487	-1.01687
Cla97C02G047870	0.88130592944431	0.459021454167422	0.809026326053583	-0.84461	0.42226633696632	-0.789032	-0.3308	0.958576205545823	1.73605251125556	-0.990366	-1.42908	-0.882361
Cla97C02G047920	-0.746716	-0.346681	0.24488438715983	0.592236806956351	-0.0414452	-0.209671	-0.685437	0.813318520542145	2.64254186681917	-0.920384	-0.632343	-0.710305
Cla97C02G047930	-1.11804	-1.42381	-1.28208	-0.500438	-0.525066	-0.312573	1.25747636502142	0.591365650465338	1.56848573930539	0.753945477126304	0.44603514615064	0.544699941914294
Cla97C02G047990	0.936036215835605	1.75116661674044	1.97776989271586	-0.285488	-0.395724	-0.406017	-1.00741	-0.815817	-0.0200807	-0.398262	-0.740884	-0.595292
Cla97C02G048000	-0.17704	0.678125138757594	0.341738365853849	-1.77813	-0.935116	-1.58446	1.10395685239702	1.11946004922437	1.03216771633378	-0.0539328	0.496122358114689	-0.242894
Cla97C02G048010	-0.266593	-0.265568	-0.340929	-0.098049	-0.424209	-0.609124	0.0647077581010022	0.394717523010663	3.04183306052928	-0.546765	-0.378546	-0.571475
Cla97C02G048040	-0.752884	-0.767244	-0.2473	-0.111349	-0.312915	-0.503877	1.57131499982085	0.320957364379113	2.43741805190037	-0.642615	-0.46755	-0.523956
Cla97C02G048090	-0.962741	-0.610688	-0.326043	0.549817512965206	0.347773477807693	-0.0869031	1.51921404416677	-0.0661108	2.15970140967764	-0.925839	-0.637651	-0.96053
Cla97C02G048100	-1.44572	-1.64203	-1.44306	0.207527686157886	-0.131467	0.0786278414019333	1.18139616430446	0.0900699220666835	0.999968879848952	0.391028417020661	0.997753207528819	0.715903560780957
Cla97C02G048110	-0.954551	-1.26432	-1.22023	-0.405589	-0.371465	-0.199224	1.27863441396373	1.05622541381388	1.93091494164662	0.341881048365124	-0.245921	0.0536439524874426
Cla97C02G048130	1.20676654939658	1.93935265676807	1.52925144275092	-0.541899	-0.400748	-0.587502	-0.645897	0.327806135969451	-0.474703	-0.923649	-0.816343	-0.612435
Cla97C02G048150	1.33218191559528	0.758557673788192	0.270950540155342	-1.00658	-1.00658	-1.00658	-1.00658	0.835462363672713	1.58368771725941	-1.00658	0.495238505024381	-0.243185
Cla97C02G048170	-0.314456	0.138291086277584	2.12985858434401	-0.747719	-0.938144	-0.819563	-0.587779	0.731579968647198	1.66149402365066	-0.290834	-0.330449	-0.63228
Cla97C02G048210	-0.658651	-0.629253	-0.599834	-0.851945	-0.999734	-0.739463	1.20201954621489	1.90159901971859	1.53956150044004	-0.0916555	-0.255546	0.182900204886206
Cla97C02G048260	-0.657951	-0.957331	-0.679125	1.16646402970192	1.73307216479738	0.440972435267069	-1.19467	0.703029782337971	1.20934863337813	-0.91021	-0.591047	-0.262548
Cla97C02G048280	2.69825861872254	0.440571172138544	-0.355183	-0.641817	-0.0382194	0.321352187651328	-0.971431	-0.712946	-0.956035	-0.488696	0.230056638485073	0.474089830870693
Cla97C02G048290	1.46785439442041	-0.370342	-0.0823714	0.17473572384357	-0.54071	0.390288900864901	-0.795332	-0.951158	-1.98822	1.26087161636838	0.959505214107395	0.474880226355547
Cla97C02G048295	0.0997541900218661	1.13781443938013	1.24370103690532	0.578167876150356	1.41690142399684	-0.0749639	-1.31831	0.414200508768498	-0.923455	-1.56088	-0.294924	-0.71801
Cla97C02G048320	1.67850270750061	1.23124257162226	0.889703383148164	-0.533937	1.35553285524189	-0.474606	-0.473285	-0.510103	-0.165531	-0.891869	-1.01176	-1.09389
Cla97C02G048380	2.80277789355249	-0.434204	-0.238924	-0.816846	0.0454128904876218	0.40826465805013	-0.777621	-0.63319	-0.809637	0.109508154975774	-0.234208	0.578667226753353
Cla97C02G048400	-0.841263	1.20473637261007	1.23079673914439	-0.440372	1.50622982143061	0.403556055581362	-1.24171	-1.01722	-1.27525	-0.252278	0.0674208931358827	0.655351754800455
Cla97C02G048480	0.150587758484542	0.464504718392446	1.03847072365802	-0.646085	-0.90079	-0.571454	0.268189100537552	1.59089054293137	1.59480067131739	-0.985452	-1.04078	-0.962883
Cla97C02G048510	-0.896101	-0.9086	-0.417267	-1.00538	-0.841836	-0.673176	1.22042062449801	1.71046311922613	1.60924968823176	0.119537236901017	0.00825608796087097	0.0744340477296554
Cla97C02G048520	0.396515992418582	1.30888139162593	0.838919263192172	-1.06307	-0.325002	0.920492476350426	-1.24391	-1.19166	-0.859695	-0.30729	-0.0670939	1.59291762783569
Cla97C02G048530	0.27706539289845	-0.0705825	0.33261897714009	-0.549148	-0.55163	-0.826527	-0.123906	1.09302125550332	2.55449027828607	-1.12779	-0.461407	-0.546209
Cla97C02G048570	-0.15112	-1.20578	-0.981785	0.948576824889275	-0.39396	0.315021422550002	-0.553041	-0.65736	-1.13089	0.946605859982052	1.87441958233552	0.989306608667214
Cla97C02G048580	1.46050119488336	1.73698350898286	1.52029286694454	-0.405077	0.0176991607790709	-0.35601	-0.948318	-1.10477	-0.847851	-0.342539	-0.255309	-0.4756
Cla97C02G048660	-1.03182	-1.77006	-1.22243	1.00938969969747	-0.0599095	0.742359522242708	0.728132418516622	0.0839073570406628	-0.806898	0.980153699324715	0.0914005502554869	1.25577750778823
Cla97C02G048700	-0.502845	-0.983147	-1.22904	2.07680575261293	0.440892403327207	1.44776388859017	-0.601213	-0.542551	-0.180702	0.522226792246711	-0.774044	0.325847586043364
Cla97C02G048740	-0.954526	-1.29423	-0.955009	-0.455614	-0.100678	-0.938165	1.98661681058662	1.21594324172732	0.904827442897845	0.0263103246490582	0.285590652436872	0.278932828464161
Cla97C02G048750	-0.978713	-1.70346	-1.43308	-0.508433	-0.243654	-0.065578	0.921211932002888	1.4139505391615	0.581962578843705	0.593369574098618	0.383988053505888	1.0384367960076
Cla97C02G048770	-1.84873	-1.38527	-1.30517	0.529119249288265	-0.0393825	0.329898034597314	0.508389336301463	0.697899426894648	1.29227892439873	0.0993189364580968	0.0533910649204688	1.06825888956072
Cla97C02G048790	0.766354179353902	2.04999697818833	1.74100859563361	-0.496219	0.251708023148736	-0.434662	-0.807774	-0.682294	-0.899006	-0.395996	-0.552935	-0.540182
Cla97C02G048800	0.670749924362116	1.76625214652932	1.92975635031728	-0.371159	0.607872694723994	-0.483999	-0.829902	-0.484432	-0.828616	-0.718947	-0.782597	-0.474978
Cla97C02G048830	1.48038077178207	1.77505415925334	1.40422569412899	-0.550158	0.278151956996419	-0.599159	-0.461863	-0.550113	-1.29392	-0.405416	-0.460875	-0.616311
Cla97C02G048840	-1.63551	-1.70397	-1.18111	-0.0531315	-0.159978	0.720527461716536	0.726634786060418	0.430341695592664	-0.0197357	1.0211085376168	0.963335891303014	0.891483878067498
Cla97C02G048865	-0.999968	-1.11033	-0.956875	-0.330406	-0.331971	-0.258469	2.16841079535908	1.48278331506543	-0.387866	0.126241840968974	-0.100363	0.698813120433223
Cla97C02G048920	1.53530567886341	1.41773438619638	0.945882183290797	0.342125714217002	0.761658801101248	0.0801151008445816	-1.3187	-0.992757	-1.23116	-0.556597	-0.472421	-0.51119
Cla97C02G048950	-0.555774	-0.377335	0.293104341753019	0.896821559645269	-1.39857	0.0778588495135792	-0.625898	-0.427191	-1.58398	1.1430275344545	1.41171609446753	1.14621399591823
Cla97C02G049010	-0.952365	-1.14952	-0.301439	-0.716905	-0.153452	-0.72769	0.765099639016698	2.22004174017214	1.27055831731458	0.373875893565921	-0.041773	-0.586436
Cla97C02G049040	1.0928490508636	2.16693787090916	1.34845451820379	-0.269774	0.144385941786953	-0.345053	-0.98355	-0.61601	-0.86862	-0.542125	-0.71896	-0.408534
Cla97C02G049130	0.468528903144135	1.52142762659546	-0.103892	1.9890693446051	-0.55088	0.317466322857215	-1.59089	-0.987044	-0.650026	-0.399764	-0.0647083	0.0507134781399059
Cla97C02G049135	-1.04351	-0.864866	-0.903071	-0.25752	-0.0750987	-0.501624	1.99369057419135	1.12985911998817	1.54214800293377	-0.50537	-0.200115	-0.314524
Cla97C02G049150	-1.30392	-1.67604	-1.17068	0.301486841177595	-0.838148	0.600444197006873	0.189077605240698	0.862404478444385	0.421288286544657	1.52151609260626	0.76695632965239	0.325624713716799
Cla97C02G049160	-0.49174	-0.19096	0.385349706818034	0.106493751368651	1.53456086757019	0.611046123447275	0.273185982422217	0.746117626787174	1.17545689928242	-1.4667	-1.15343	-1.52938
Cla97C02G049190	-0.785769	-1.13675	-0.866563	-0.433928	-0.332537	-0.325122	1.15824434454832	0.305507257341523	2.51808266516669	-0.140225	0.282992131452142	-0.243932
Cla97C02G049260	2.10315099677369	1.34079395906798	0.298842290142093	0.176155862724795	0.836563916269621	-0.213515	-1.30128	-0.418765	-0.682605	-0.855884	-0.747686	-0.535775
Cla97C02G049270	2.8600958210943	0.215593176708023	0.579371970514993	0.0274604129793422	0.0752986818861857	-0.103227	-0.322101	-0.681474	-0.748127	-0.867347	-0.564159	-0.471385
Cla97C02G049310	1.52677002651704	1.26695714887195	1.96782711967771	-0.675977	0.114734932463902	-0.681863	-0.486372	-0.595698	-0.819391	-0.528354	-0.791165	-0.297469
Cla97C02G049330	1.69324619565737	1.59459441692187	1.51157136210398	-0.377494	-0.0363587	-0.498669	-0.478055	-0.230563	-0.51406	-0.867305	-0.88762	-0.909286
Cla97C02G049340	1.26659302279873	1.6666588962325	1.03989721905827	-0.450059	1.3097994448341	-0.385236	-0.88234	-0.832874	-0.369999	-0.768	-0.793817	-0.800624
Cla97C02G049380	0.0317830882715148	-1.09321	-1.71045	1.03414780184079	-0.311972	0.833729220211221	-0.847497	-0.944263	0.112394821711987	0.365930749939098	1.0900440836612	1.43935655673954
Cla97C02G049390	1.86054470183277	1.41223530742617	1.60064084179257	-0.365797	-0.230182	-0.538318	-0.776866	-0.622306	-0.268177	-0.777996	-0.632356	-0.661423
Cla97C02G049430	-0.955322	-1.67612	-1.15484	-0.324148	0.168095173693757	-0.413824	2.0145146022677	0.976119748330307	0.522237350299912	0.0614374049559107	0.543433560633212	0.238415279748428
Cla97C02G049480	0.415734325991242	0.0117420457714075	0.499121625158751	-0.37769	-0.492518	-0.50538	-0.27727	0.253324436820932	2.81882267562383	-0.812882	-0.680976	-0.852029
Cla97C02G049500	-1.10006	-1.53703	-1.24889	0.484217920852114	-0.378878	0.293698386770235	-0.131991	-0.064809	-0.279847	1.52681	1.25950653819824	1.17727066971774
Cla97C02G049510	-1.20795	-0.783829	-0.498611	-0.278132	0.926560964026856	-0.396668	0.151293232522575	0.665218324259067	2.5770399382846	-0.480217	-0.437045	-0.237661
Cla97C02G049520	-0.709821	-1.28322	-1.11832	2.35612894120337	-0.488681	0.469216996177952	-0.460805	0.272426434522192	0.957713280394189	-0.122481	0.489125211569375	-0.361282
Cla97C02G049550	-0.315568	-0.285104	0.268813809588692	-0.336208	-0.770007	-0.604534	0.807212724503962	1.68745658048943	2.01976739088117	-1.02285	-0.703181	-0.745796
Cla97C02G049560	1.05888474309333	1.93248533555141	1.56871747970061	-0.187504	0.222849289716417	-0.495572	-1.16472	-0.169062	-0.489986	-0.782739	-0.745311	-0.748043
Cla97C02G049580	-1.41854	-1.40201	-0.688086	0.353228831858312	-0.457335	0.36262391193909	-0.114528	-0.191881	-0.524842	1.58677992694183	1.50072787769241	0.993865632924132
Cla97C02G049610	-0.0976144	0.00279801118314519	0.209853638016767	0.151549616020107	-0.424254	0.16813404619736	-0.275369	1.0348588531308	2.45781490286245	-1.14907	-1.19219	-0.886512
Cla97C02G049690	-0.181244	-0.38221	-0.392614	-0.455919	-0.465804	0.0140862062461923	-0.230781	3.12258059111116	0.0688414256877814	-0.429695	-0.447933	-0.219308
Cla97C02G049770	-1.58136	-1.51635	-1.45856	-0.175461	0.391860438355498	0.208554021743636	0.887227411254403	1.18520564141768	0.0196378628114553	0.312548361790387	1.0422681580595	0.684435407472978
Cla97C02G049780	1.17396302278838	2.02406054749699	1.64097715245401	-0.757	-0.271363	-0.543741	-0.281413	-0.541568	-0.571866	-0.688851	-0.680558	-0.502641
Cla97C02G049790	-0.393366	-0.830019	-0.357509	-0.378434	0.124007786085991	-0.599805	1.04674865553829	0.0967774267482076	2.77003490904294	-0.449799	-0.532407	-0.49623
Cla97C02G049840	1.08243266766456	1.91422331973329	1.41667981939106	-0.384521	0.739959008430963	-0.411359	-0.77486	-0.487531	-0.65535	-0.946905	-0.830373	-0.662397
Cla97C02G049890	-1.32565	-1.09	0.371576120672138	-0.992434	-1.16105	-0.432837	0.760685098193307	1.34005114097399	0.538098112829581	1.22099970423131	-0.301936	1.0724942483596
Cla97C02G049920	-1.391	-1.40938	-1.35177	-0.0695043	-0.538809	-0.125714	-0.0050046	0.866508005245881	1.07732807635455	0.886215605516376	1.27499178670816	0.786148112786835
Cla97C02G049930	-1.73361	-1.38436	0.952677312471387	-0.561599	-0.857834	-0.578136	1.33417076737153	0.936391364939081	0.7832004089146	0.546768610339647	0.111256809097877	0.451072015977847
Cla97C02G049940	-0.905238	-0.727575	-0.0295458	-0.681678	-0.712266	-0.628996	1.83390995958813	1.75341393451053	1.19687047180191	-0.447088	-0.316868	-0.334939
Cla97C02G049950	-0.784676	-0.670278	1.45802381262042	-0.705954	-0.668386	-0.397879	2.37239215130393	0.73707739672903	-0.102993	-0.37793	-0.505562	-0.353835
Cla97C02G050000	0.737857899726481	-0.871631	0.473186942710026	0.482712982278439	-0.50125	-1.06268	1.14459319350215	1.0652395674333	1.50808429443405	-0.639187	-1.1733	-1.16362
Cla97C02G050010	0.521270869629721	-0.428906	0.634240766440685	-0.189363	-0.0979718	-0.377443	0.0958389070026439	0.0723622190149533	2.66781933387498	-0.9406	-0.872997	-1.08425
Cla97C02G050030	-0.522339	0.33002787592153	1.04590927882045	-0.711553	-0.544932	-0.762633	-0.0513753	0.953861199495253	2.38936713184321	-0.632817	-0.779402	-0.714114
Cla97C02G050050	1.02855870590031	-0.260264	0.390495868014758	-1.08041	-0.368771	-0.443007	-0.27097	0.171873214428896	-0.739292	2.62072060543822	-0.802393	-0.246543
Cla97C02G050090	-0.182596	1.10052799844321	1.42000461826422	1.22472903630881	-0.277169	0.349399918066267	-1.25597	0.0518449589165831	0.880390715410826	-1.24238	-1.0066	-1.06218
Cla97C02G050160	0.326108897025065	-0.370605	1.11728572057773	0.675876797384107	0.0603976447581188	0.104525970010229	-0.550233	-1.416	-1.94446	1.6989735854727	0.240970389455864	0.057163444041283
Cla97C02G050170	-0.646193	-1.47892	-0.853921	0.00192002530563518	0.679228892939236	0.790556200503465	-0.204065	-0.717698	-1.22522	1.39525193852918	1.02132638265589	1.23773296775008
Cla97C02G050200	0.643151621849639	1.85606075975809	2.00227497152767	-0.652004	0.037203626493343	-0.766675	-0.722595	0.0474994015721567	-0.34853	-0.681661	-0.765443	-0.649283
Cla97C02G050210	-0.939817	-1.61434	-1.43282	0.26608516875991	-0.549546	0.0394882042365048	0.92875092548732	0.303645124117583	-0.383155	0.827548580396447	1.40938848047868	1.14477482407552
Cla97C02G050250	-0.147266	1.39051639941993	0.206174431778128	0.531370884778148	1.17075359436088	1.75202632242489	-1.16112	-0.874739	-0.909402	-0.80618	-0.68928	-0.462851
Cla97C02G050290	0.685807307594327	1.7163763230999	0.649377143780175	-0.547195	0.604518998199792	0.156758417832917	-1.22096	-1.16812	-1.64547	0.402880634001563	-0.400295	0.766315337100404
Cla97C02G050300	-0.419002	0.491014110264649	1.8422322594378	-0.517973	0.402278211118405	1.56817101039163	-1.36185	0.18696669505046	-1.12698	0.2104708286492	-1.01385	-0.261478
Cla97C02G050320	0.870006386430795	1.13002727759432	0.610579973962804	0.879334334678988	0.701222322499051	0.705187480665458	-1.0318	-1.36688	-1.25921	-0.91173	-1.00832	0.681579713770802
Cla97C02G050380	-1.75619	-1.80878	-1.18635	0.374785761116203	0.169544139156744	0.385323003471096	0.454049175157755	0.287847699430438	0.855979175178747	1.07278416556019	0.780446722202578	0.3705611159914
Cla97C02G050400	1.90207714814967	-0.699441	-0.897646	1.19134571837946	0.756103106592948	1.03549867915323	-1.10842	-0.857066	-1.01346	-0.114597	-0.0691909	-0.1252
Cla97C02G050520	-0.651505	-1.1709	-0.632135	0.735176825334422	1.77369734450085	1.62681289290391	0.759041032319975	0.109099017527248	-0.322824	-1.02325	-0.535385	-0.66783
Cla97C02G050540	-0.803476	1.33402976579986	0.415962240261007	0.12428153801756	-0.143813	-0.268163	-0.382776	1.19795636665963	1.72212557196134	-1.25635	-1.34845	-0.591333
Cla97C02G050580	1.21563660142947	1.80040809827567	1.42054439793552	-0.674384	-0.377637	-0.66663	0.29704095461727	0.24080080293713	-0.25232	-0.989367	-1.05175	-0.962344
Cla97C02G050640	0.778635286176569	1.59466868537991	1.53518456212097	0.594476501345521	-0.803316	-0.471027	-0.032001	0.069990847039347	-0.226697	-1.61558	-0.168292	-1.25604
Cla97C02G050650	1.23644807598796	0.71258912812081	0.965849540473258	1.11513769716333	0.184653568905983	0.312902895260824	-0.677541	-1.90355	-1.50769	-0.0640584	0.148030220011397	-0.522768
Cla97C02G050670	0.724849420390541	2.09839610795451	1.5449388602121	-0.0683424	0.44496593628813	-0.321183	-1.01836	-0.634722	-0.724142	-0.675434	-0.781328	-0.589641
Cla97C02G050690	1.82596562737505	1.42392440526046	0.91488569044999	-0.374364	0.520999727952353	-0.394588	-1.15905	-0.729543	0.428740010066603	-0.723667	-1.13929	-0.594007
Cla97C02G050780	0.032769799781172	-0.27091	-0.0442302	-0.199774	-0.0615609	-0.191381	-0.178225	0.473709571757224	2.91187495043944	-1.02195	-0.647791	-0.802537
Cla97C03G050910	-0.769887	-0.880848	-0.701798	-0.426256	-0.546673	-0.58296	1.90719584277867	1.41603115134974	1.5382327077641	-0.339586	-0.250637	-0.362815
Cla97C03G050920	2.06662062380824	1.48290133934343	-0.0440654	-0.217693	-1.25227	-0.0687067	-0.570303	0.738831985003097	-0.168823	-1.21049	-0.0194085	-0.736598
Cla97C03G050940	0.373830595165846	1.01005862829932	0.267304842163977	-1.28537	-0.620207	1.27014898555564	-1.05234	-0.486148	-1.24817	-0.583461	0.948203737034499	1.40615107441521
Cla97C03G050970	-1.14149	-1.70244	-1.63987	-0.14112	0.302780362813336	-0.00752258	1.50127463728943	0.828644993529014	0.355891797332113	0.564635937689366	0.661219616568688	0.417994746102423
Cla97C03G051000	1.15079905781976	0.141031353400448	0.949778405692416	-0.802248	-0.706335	-0.364093	-0.58263	0.350579832041178	2.22638420593671	-1.02176	-0.911231	-0.430281
Cla97C03G051090	-1.04949	-1.63669	-1.29906	0.291201086368838	-0.556207	-0.0456292	0.579404331215587	0.00236672093946646	-0.0197409	1.46489550337589	0.934544703618889	1.33440133513045
Cla97C03G051100	-1.4232	-1.59542	-0.674114	1.75817197194563	0.247577505885477	0.535807508029937	-0.312214	-0.215599	-0.620051	0.694274218733329	0.458075666562411	1.14668735233376
Cla97C03G051130	0.121642612052694	-1.46212	-1.21478	-0.45532	-0.638387	-0.449952	-0.0769298	0.636002341429053	2.28781145951476	0.88353948004431	0.359423732882576	0.00906855330880973
Cla97C03G051140	-1.08637	-1.41183	-1.34709	-0.259841	-0.279125	-0.466077	1.69654569284279	1.27329489870506	0.0757797339702122	0.775493044973579	0.434296210762114	0.594924797998218
Cla97C03G051160	-0.775213	-0.793831	-0.766427	-0.60597	-0.513458	-0.695709	1.53887799182543	0.92774561790396	2.14551923463854	-0.42284	0.146429576564779	-0.185124
Cla97C03G051170	-1.03509	-1.06292	-0.985983	-0.686285	-0.802757	-0.660759	1.44634	0.366679116272596	0.197506658749462	1.03219982988691	1.61678881954946	0.574278865786658
Cla97C03G051210	0.767413135719815	2.21258518508181	1.19594892282271	-0.277964	0.712498902805143	-0.238008	-0.993311	-0.889861	-0.811674	-0.410722	-0.76599	-0.500917
Cla97C03G051240	-0.783302	-1.46196	-0.756926	0.448962415551257	-0.185785	0.994960787533521	-0.24878	-0.797914	-0.818728	1.81027837292959	1.20423893912774	0.594954534802365
Cla97C03G051250	0.843146319167152	0.368250871028353	0.338843650233917	-0.693615	0.413585698195652	2.13293687988405	-1.23697	-0.402433	-1.29988	0.651866273048619	-1.00954	-0.106194
Cla97C03G051300	-0.898167	-1.35272	-1.42823	0.524348226321396	0.478635595490327	0.0371780605131001	-0.309119	2.37163315480884	0.153963999339963	0.115557267889177	0.0703152641013312	0.236606282943213
Cla97C03G051310	-1.42894	-1.13939	-1.19463	-0.39958	0.895248477864735	-1.01358	1.30117053520356	0.480899652869813	0.569407959256209	0.848922085608231	1.12820707473431	-0.0477498
Cla97C03G051340	-1.30282	0.199415553843574	0.218128794864551	1.89440698653776	1.55779529249673	0.678306369166989	-0.490717	-0.205809	-0.0801487	-1.34799	-0.611325	-0.509242
Cla97C03G051350	-0.432467	-0.375641	-0.6798	0.362474983258427	-0.766822	-0.320655	0.652588645973153	1.77280905230068	1.98686877380168	-0.781583	-0.351654	-1.06612
Cla97C03G051410	1.28039507594647	1.89429552021306	1.39554049474731	-0.808782	0.161063022766426	-0.596077	-0.851389	-0.749368	-0.858483	-0.676392	-0.476325	0.285521540166005
Cla97C03G051420	2.21687621512468	0.765838440649791	-0.113139	-0.956808	0.0142199802941081	0.286057013780123	-1.01935	-0.66959	-0.909564	-0.957695	0.250462827065272	1.09269638997684
Cla97C03G051470	0.76572559734472	0.411589791578529	0.711975441394647	0.0885318001931112	2.18736793483896	-0.0858996	-0.0714736	0.163987976331183	-1.21278	-0.399783	-1.28355	-1.27569
Cla97C03G051490	0.360454378013003	2.07575812921223	1.56836867884901	-0.671665	0.451936385170016	-0.664352	-0.749258	-0.118308	0.350113275975288	-0.873888	-1.01972	-0.70944
Cla97C03G051510	-0.875514	-0.109285	0.111523423234548	-1.10325	-0.529297	-0.864068	1.94880256002704	1.48706859272313	1.08730352275847	-0.633681	0.0845746394741873	-0.604181
Cla97C03G051530	-0.392343	-1.23718	-1.16297	1.43366904484186	-0.635673	0.992951021705405	-0.548751	-0.861669	-0.555972	0.715765558324458	0.88491343994168	1.36726289205898
Cla97C03G051540	-0.78398	-1.1613	-0.459366	-0.33096	-0.671936	-0.22404	0.517680130961873	0.741101054768978	2.70938843782818	-0.183462	-0.00198205	-0.151143
Cla97C03G051560	-1.64896	-1.17934	-0.863757	-0.139503	-0.267468	-0.71201	1.48105336178013	0.139901181408883	1.47821829850037	0.581770655866036	0.857300687602733	0.272792378037629
Cla97C03G051570	-1.49198	-1.33414	-0.732547	-0.421922	-0.651329	-0.56616	1.02662183199147	1.22165282580531	1.4371590834713	0.828415216621727	0.377323253873757	0.306907821781582
Cla97C03G051610	-1.64398	-1.64284	-1.50587	0.79371127339483	-0.0170946	0.549088554190358	0.791915738692861	0.583533041609841	0.126099823012092	0.483406031035646	0.945379011144009	0.536659005537619
Cla97C03G051620	-1.5717	-1.63896	-1.50261	0.169892100922416	0.663083579731839	-0.060594	1.19822610856408	0.728061112073554	0.710048061327797	0.446462515991794	0.624051077248153	0.234036145427001
Cla97C03G051630	-1.23981	-1.26674	-1.4652	0.0185261102249423	1.44489812948499	0.222661721084644	1.04792930606204	0.025972606750456	-0.688578	0.499675608495766	1.32090170740622	0.079758801598703
Cla97C03G051640	-1.97663	-1.23715	-0.872729	-0.0226329	0.509859280870021	0.0205507838635129	1.24418682157723	1.52299805874395	0.805214501248167	-0.123032	0.050145902966906	0.0792258331671865
Cla97C03G051700	-0.683645	-0.47719	-0.598649	-0.629299	-0.255715	-0.663076	1.53376972790446	1.44035461815099	1.93724928251732	-0.592135	-0.466468	-0.545195
Cla97C03G051750	-1.42516	-1.57302	-1.00675	1.05387672047712	0.406799830626907	0.935944977712488	0.164698721351523	-0.847766	0.0915958117308327	0.227307327137026	1.52364667332813	0.448828536794763
Cla97C03G051770	-1.05278	-1.054	-1.04102	-0.545865	-0.764842	-0.514989	1.38820576949531	1.61404222459622	1.35499224137274	0.0955877026982874	0.394359881396797	0.126303194161309
Cla97C03G051790	1.77521461608934	1.25201099103294	1.13190247713298	-0.946076	0.433517394625515	-1.04874	-1.15789	-0.734151	-0.83194	-0.338572	0.338651192137608	0.126074067985693
Cla97C03G051860	0.697911862416564	-0.129793	-0.0563622	-0.551661	0.312969950629539	-0.434526	1.10511658643247	1.74370991433625	0.964988167480402	-1.12134	-0.913108	-1.61791
Cla97C03G051910	-1.2019	-1.49156	-1.21854	0.0286516070265827	-0.845968	-0.000227844	1.46230793291712	0.509308313177936	0.340947342921954	0.859644428108927	1.35473297087696	0.20261640126804
Cla97C03G051930	1.32318826708533	0.2978844446267	2.51749548921643	-0.482932	0.413159507735391	-0.38639	-0.626887	-0.560116	-0.594284	-0.656496	-0.667102	-0.577522
Cla97C03G051940	2.5827345292028	0.190730465313494	0.725062043790782	-0.363984	1.02417463455446	-0.44921	-0.682454	-0.531657	-0.398583	-0.75647	-0.613591	-0.726752
Cla97C03G051950	0.332815272205709	1.19393741204473	1.59924225980703	-1.21694	-0.556084	-0.364259	1.48662894878551	0.28799466562708	-0.260291	-1.33077	-0.872921	-0.299352
Cla97C03G051970	1.40121289824351	1.5267571971133	1.17690206592689	-0.618889	-0.49865	-0.838306	1.06763639299934	0.13056504396056	-0.901683	-0.937379	-0.763951	-0.744215
Cla97C03G051980	0.516389100286126	1.57860297294607	1.00365555695598	-0.442507	-0.53435	-0.970568	1.38733495800767	0.902083402975178	-1.01169	-1.02776	-0.627253	-0.773939
Cla97C03G051990	0.348576326074909	-1.03347	-0.770415	0.458427279686575	0.430158930274684	0.997648846601281	-0.630721	-1.07717	-1.76347	1.23104021457953	0.849667552664217	0.959727201142569
Cla97C03G052010	0.913036106083612	1.82240072797345	1.7694609881183	-0.796439	0.118167926663222	-0.770104	-0.944137	0.0694026444532862	-1.01398	-0.360941	-0.188112	-0.618755
Cla97C03G052020	-0.910874	-0.7662	-0.762567	0.844017429523451	-0.018655	0.59948497382223	-1.11923	-1.17253	-0.529591	1.4787220582865	1.0108524097158	1.34656624633875
Cla97C03G052040	-1.55635	-1.46905	-0.968962	0.189255685105637	0.341090481650302	-0.0403562	0.918235833452985	0.380573174626366	2.01422379723201	0.226955913015365	0.321140398470049	-0.356764
Cla97C03G052060	-0.267359	0.963335692018546	1.29141555772107	-0.127383	1.37541009896985	-0.00576419	0.238937708887545	0.692364090493472	-0.0405144	-1.10296	-1.75114	-1.26635
Cla97C03G052080	0.526860400615578	-0.142746	2.48347823171357	-0.0964958	1.09049627642165	-0.369573	0.0190888682477153	-0.903677	-1.26152	-0.791681	-0.349693	-0.204543
Cla97C03G052170	0.376599212042198	1.94559248288411	1.06453077568331	-0.619142	-0.363025	-1.04355	-0.199614	1.24941136215439	0.299189185327068	-0.825104	-1.24896	-0.635921
Cla97C03G052190	-1.03422	-0.845081	-0.800518	-0.200368	0.502281319131148	-0.32819	0.36328698540357	0.163854188047169	2.7911097864177	0.0506868768774864	-0.287345	-0.375496
Cla97C03G052200	-0.984517	-0.94166	-1.04603	-0.635463	-0.642263	-0.627861	1.04191424315771	1.64927981418023	1.64857641573514	0.559520862069436	0.0244900579682986	-0.0459835
Cla97C03G052210	-1.1003	-1.0989	-1.09772	-0.499352	-0.659485	-0.574286	0.865779919566148	1.52845209184559	1.73358394821973	0.288312073458965	0.313745993435146	0.30016026617613
Cla97C03G052230	1.18445829866564	1.46385344764639	1.94910599619746	-0.402721	0.460342071285666	-0.527941	-0.728759	-0.731371	-0.362245	-0.881082	-0.623902	-0.799739
Cla97C03G052280	1.05475650658135	1.22937590119895	0.263431365070168	-0.796787	0.907499453111792	1.44774188726813	-1.40562	-0.864462	-0.875544	-1.07946	-0.153081	0.272140323578215
Cla97C03G052290	-1.24257	-1.44971	-1.29616	0.105056371340032	-0.0968199	-0.265941	1.58883563308462	1.12486495540606	1.31084339692566	-0.0979542	0.24503274159377	0.0745131412149621
Cla97C03G052330	0.892419321615461	1.69945831549117	1.63727326327986	-0.419299	0.962781466405796	-0.693909	-0.984068	-0.795361	-0.850003	-0.605398	-0.468938	-0.374957
Cla97C03G052380	-0.0659266	0.120972558448359	2.85643759158036	0.0236361605599145	0.100651211887704	-0.351756	-0.865255	-0.682107	0.617697748259239	-0.423967	-0.548643	-0.78174
Cla97C03G052390	-0.629724	0.253981197591962	-0.518038	0.459321970691085	1.6164379548869	2.05560012621947	-0.566406	0.258674323619699	-0.556121	-0.542688	-1.44153	-0.389507
Cla97C03G052400	0.333541089368889	1.80058417573741	1.49207217473807	-1.01515	0.735548504425093	0.255496147481661	-0.558575	-0.0862815	-0.0846781	-0.286329	-1.41688	-1.16935
Cla97C03G052420	-0.39495	-0.430266	0.245363037333507	-0.517937	-0.193849	0.776298554973439	-0.727048	0.703133854209864	2.66372197288895	-0.74535	-0.870206	-0.508912
Cla97C03G052480	0.361878303341603	2.05210290738793	1.27689753389311	-0.467216	1.03163468898556	-0.697008	-1.25647	-0.196119	0.10220616970139	-0.745313	-0.787677	-0.674912
Cla97C03G052490	0.733060900089047	1.2483702615159	0.734462424808544	-0.691082	-0.595804	-0.764256	1.83963273973105	0.812600759374576	-1.01838	-0.921195	-0.502697	-0.874712
Cla97C03G052500	2.56149272975471	0.81415788088267	0.731771552540751	-0.479788	0.0829799779768241	-0.608581	-0.72837	-0.206975	0.262333908652954	-0.71822	-0.931287	-0.779515
Cla97C03G052600	-0.510995	1.50244296036451	0.534815608509875	0.349147303793468	1.84112688178254	0.377791851443552	-1.73424	-0.838656	-0.382141	-0.163473	-0.789029	-0.186791
Cla97C03G052690	-0.99924	-1.48758	-1.39385	0.152450762977253	-0.572892	-0.550096	1.66133126200808	0.347428440213102	0.633417569849747	0.598873256867735	1.16204187266665	0.448118245253733
Cla97C03G052710	-0.948589	-0.360983	-0.715122	-0.822717	-0.384624	-0.405446	0.127605274834764	1.12692112128682	-0.790032	2.36605020698751	-0.160062	0.96699876477534
Cla97C03G052720	0.776715757561194	2.28746208365825	1.20790645312546	-0.640949	0.677770089737927	-0.597121	-0.634337	-0.807782	-0.332683	-0.786883	-0.702187	-0.447911
Cla97C03G052730	-1.27349	-1.51799	-1.62484	-0.0120643	-0.33873	-0.0529144	1.03784827979058	0.782177941293181	0.236633141301295	0.790204338971143	0.993750891042648	0.97941333977825
Cla97C03G052750	1.17590635940915	1.28344885423895	1.7376435030482	-1.29088	0.878271628309004	-0.366751	-0.571708	-0.428445	-1.01166	-0.266451	-0.819093	-0.320284
Cla97C03G052810	-0.589561	0.656341053039614	0.976526587168597	0.113177296365884	1.71545432842684	0.346710242348588	-1.06497	-0.345647	1.27633822049122	-1.14321	-1.21407	-0.727088
Cla97C03G052830	-1.04252	-1.34051	-1.46655	0.15238763380152	-0.541016	-0.694779	1.69194707289359	0.321261373021505	0.943194304055411	0.613538300020774	0.735738141076676	0.627311696248562
[truncated: 6,293 more rows]

## Sheet: supplementary table 4
Supplementary Table 4 The DEGs involved in photosynthesis - antenna proteins, photosynthesis metabolism
Pathway	Gene_ID	Feature	HY25-CK	HY25-LL	DQ22-CK	DQ22-LL	HY25_CK_vs_HY25_LL	DQ22_CK_vs_DQ22_LL	DQ22_CK_vs_HY25_CK	DQ22_LL_vs_HY25_LL	NR	KEGG	Pathway
Photosynthesis - antenna proteins
	Cla97C09G182070	LHCA1	2267.9	2353.68	824.18	785.067	Nodiff	Nodiff	Up Regulation	Up Regulation	XP_038891246.1 chlorophyll a-b binding protein 6A, chloroplastic [Benincasa hispida]	K08907	ko00196(Photosynthesis - antenna proteins)
	Cla97C08G149600	LHCB6	2387.29	2075.54	778.826	513.114	Nodiff	Nodiff	Up Regulation	Up Regulation	BAI52949.1 light-harvesting complex II protein [Citrullus lanatus subsp. vulgaris]	K08917	ko00196(Photosynthesis - antenna proteins)
	Cla97C02G044270	LHCB1	2962.6	3074.15	1324.23	994.653	Nodiff	Nodiff	Up Regulation	Up Regulation	XP_038901990.1 chlorophyll a-b binding protein of LHCII type 1 [Benincasa hispida]	K08912	ko00196(Photosynthesis - antenna proteins)
	Cla97C03G062230	LHCA3	5155.99	5163.67	2933.85	3325.76	Nodiff	Nodiff	Up Regulation	Up Regulation	XP_038879830.1 photosystem I chlorophyll a/b-binding protein 3-1, chloroplastic [Benincasa hispida]	K08909	ko00196(Photosynthesis - antenna proteins)
	Cla97C06G125700	LHCA4-1	1110.94	1065.03	354.221	265.671	Nodiff	Nodiff	Up Regulation	Up Regulation	KAG7037112.1 Chlorophyll a-b binding protein P4, chloroplastic, partial [Cucurbita argyrosperma subsp. argyrosperma]	K08910	ko00196(Photosynthesis - antenna proteins)
	Cla97C01G024330	LHCB1-1	9491.5	9680.3	5506.57	5391.76	Nodiff	Nodiff	Up Regulation	Up Regulation	XP_038882052.1 chlorophyll a-b binding protein of LHCII type 1-like [Benincasa hispida]	K08912	ko00196(Photosynthesis - antenna proteins)
	Cla97C10G190440	LHCB3	1740.41	1464.29	839.889	325.201	Down Regulation	Nodiff	Up Regulation	Up Regulation	XP_008452292.1 PREDICTED: chlorophyll a-b binding protein 13, chloroplastic [Cucumis melo] &gt;KAA0046876.1 chlorophyll a-b binding protein 13 [Cucumis melo var. makuwa] &gt;TYK03270.1 chlorophyll a-b binding protein 13 [Cucumis melo var. makuwa]	K08914	ko00196(Photosynthesis - antenna proteins)
	Cla97C01G024340	LHCB1-2	1048.45	1088.12	480.038	206.257	Nodiff	Nodiff	Up Regulation	Up Regulation	XP_038882053.1 chlorophyll a-b binding protein of LHCII type 1-like [Benincasa hispida]	K08912	ko00196(Photosynthesis - antenna proteins)
	Cla97C04G079060	LHCA4-2	121.905	69.4853	18.8335	19.8747	Down Regulation	Nodiff	Up Regulation	Up Regulation	KAG7037112.1 Chlorophyll a-b binding protein P4, chloroplastic, partial [Cucurbita argyrosperma subsp. argyrosperma]	K08910	ko00196(Photosynthesis - antenna proteins)
Photosynthesis
	Cla97C07G137540	PsbP	1760.83	1633.66	1245.56	1092.3	Nodiff	Nodiff	Up Regulation	Up Regulation	XP_038897000.1 oxygen-evolving enhancer protein 2, chloroplastic [Benincasa hispida]	K02717	ko00195(Photosynthesis)
	Cla97C02G027560	Psb27	336.613	312.262	140.752	148.213	Nodiff	Nodiff	Up Regulation	Up Regulation	XP_038887363.1 photosystem II repair protein PSB27-H1, chloroplastic [Benincasa hispida]	K08902	ko00195(Photosynthesis)
	Cla97C08G161210	PsbY	350.39	342.603	236.117	201.361	Nodiff	Nodiff	Up Regulation	Up Regulation	XP_038886078.1 LOW QUALITY PROTEIN: photosystem II core complex proteins psbY, chloroplastic-like [Benincasa hispida]	K02723	ko00195(Photosynthesis)
	Cla97C05G091890	PetF	11.2375	9.54623	5.65921	2.43189	Nodiff	Nodiff	Up Regulation	Up Regulation	XP_008456215.1 PREDICTED: ferredoxin-like [Cucumis melo] &gt;KAA0038965.1 ferredoxin-like [Cucumis melo var. makuwa]	K02639	ko00195(Photosynthesis)
	Cla97C01G025040	PsaK	3996.82	3329.2	1923.75	1529.04	Down Regulation	Nodiff	Up Regulation	Up Regulation	XP_038883621.1 photosystem I reaction center subunit psaK, chloroplastic [Benincasa hispida]	K02698	ko00195(Photosynthesis)
	Cla97C05G086380	PetF-1	82.9369	82.0247	43.4162	42.592	Nodiff	Nodiff	Up Regulation	Up Regulation	XP_023526556.1 uncharacterized protein LOC111790026 [Cucurbita pepo subsp. pepo]	K02639	ko00195(Photosynthesis)
	Cla97C08G148420	PsbS	1668.41	1449.61	1541.43	840.156	Nodiff	Down Regulation	Up Regulation	Up Regulation	XP_038885143.1 photosystem II 22 kDa protein, chloroplastic [Benincasa hispida]	K03542	ko00195(Photosynthesis)
	Cla97C01G009260	PsaF	3861.34	3717.62	2233.07	2519.34	Nodiff	Nodiff	Up Regulation	Up Regulation	XP_038895167.1 photosystem I reaction center subunit III, chloroplastic [Benincasa hispida]	K02694	ko00195(Photosynthesis)
	Cla97C01G021610	ATPF1G, atpG	44.318	51.0456	18.5531	13.3564	Nodiff	Nodiff	Up Regulation	Up Regulation	XP_038881980.1 ATP synthase gamma chain, chloroplastic-like [Benincasa hispida]	K02115	ko00195(Photosynthesis);ko00190(Oxidative phosphorylation)
	Cla97C10G188950	PsaG	1951.08	1793.32	1139.32	915.569	Nodiff	Nodiff	Up Regulation	Up Regulation	XP_038903014.1 photosystem I reaction center subunit V, chloroplastic [Benincasa hispida]	K08905	ko00195(Photosynthesis)
	Cla97C01G014340	PsaN	2482.07	2058.06	1087.21	997.507	Down Regulation	Nodiff	Up Regulation	Up Regulation	XP_038883748.1 photosystem I reaction center subunit N, chloroplastic isoform X1 [Benincasa hispida]	K02701	ko00195(Photosynthesis)
	Cla97C01G011340	PsaO	778.847	746.897	446.506	396.21	Nodiff	Nodiff	Up Regulation	Up Regulation	XP_038895620.1 photosystem I subunit O [Benincasa hispida]	K14332	ko00195(Photosynthesis)
	Cla97C08G146490	ATPF1D, atpH	390.446	341.306	217.617	162.663	Down Regulation	Nodiff	Up Regulation	Up Regulation	XP_008463069.1 PREDICTED: ATP synthase subunit delta, chloroplastic [Cucumis melo] &gt;KAA0034975.1 ATP synthase subunit delta [Cucumis melo var. makuwa] &gt;TYK02317.1 ATP synthase subunit delta [Cucumis melo var. makuwa]	K02113	ko00195(Photosynthesis);ko00190(Oxidative phosphorylation)
	Cla97C11G216950	PsaL	117.905	98.4239	56.2278	55.2284	Nodiff	Nodiff	Up Regulation	Up Regulation	XP_008441854.1 PREDICTED: photosystem I reaction center subunit XI, chloroplastic [Cucumis melo]	K02699	ko00195(Photosynthesis)
	Cla97C11G216530	PsaE	3593.48	3615.99	2403.96	2349.34	Nodiff	Nodiff	Up Regulation	Up Regulation	XP_008441802.1 PREDICTED: photosystem I reaction center subunit IV, chloroplastic-like [Cucumis melo]	K02693	ko00195(Photosynthesis)
																				glucose-1-phosphate adenylyltransferase					glgC
																glgC; glucose-1-phosphate adenylyltransferase
																glgC (ADP-葡萄糖焦磷酸化酶，AGPase)	葡萄糖-1-磷酸腺苷酸转移酶

## Sheet: supplementary table 5
Supplementary Table 5 The DEGs involved in carbon fixation in photosynthetic organisms and porphyrin metabolism
Pathway	Gene_ID	HY25-CK	HY25-LL	DQ22-CK	DQ22-LL	HY25_CK_vs_HY25_LL	DQ22_CK_vs_DQ22_LL	DQ22_CK_vs_HY25_CK	DQ22_LL_vs_HY25_LL	NR	KEGG	Pathway
Carbon fixation in photosynthetic organisms
	Cla97C08G161460	1.60266	1.31838	0.6571	0.401655	Nodiff	Nodiff	Up Regulation	Up Regulation	XP_008444367.1 PREDICTED: glutamate--glyoxylate aminotransferase 2 [Cucumis melo]	K14272	ko00710(Carbon fixation in photosynthetic organisms);ko00630(Glyoxylate and dicarboxylate metabolism);ko00260(Glycine, serine and threonine metabolism);ko00250(Alanine, aspartate and glutamate metabolism);ko00220(Arginine biosynthesis)
	Cla97C01G006480	80.4797	79.9981	42.792	36.8793	Nodiff	Nodiff	Up Regulation	Up Regulation	XP_038876015.1 probable ribose-5-phosphate isomerase 2 [Benincasa hispida]	K01807	ko00710(Carbon fixation in photosynthetic organisms);ko00030(Pentose phosphate pathway)
	Cla97C05G094190	1759.69	1544.41	1137.71	723.526	Nodiff	Nodiff	Up Regulation	Up Regulation	XP_008449975.1 PREDICTED: glyceraldehyde-3-phosphate dehydrogenase A, chloroplastic isoform X2 [Cucumis melo] &gt;TYK28333.1 glyceraldehyde-3-phosphate dehydrogenase A [Cucumis melo var. makuwa]	K05298	ko00710(Carbon fixation in photosynthetic organisms)
	Cla97C06G109730	14.3613	11.2706	32.3257	17.8003	Nodiff	Down Regulation	Down Regulation	Down Regulation	XP_038874737.1 transketolase, chloroplastic [Benincasa hispida]	K00615	ko00710(Carbon fixation in photosynthetic organisms);ko00030(Pentose phosphate pathway)
	Cla97C07G131130	228.848	207.144	92.4435	120.847	Nodiff	Nodiff	Up Regulation	Up Regulation	CAD5321165.1 unnamed protein product [Arabidopsis thaliana]	K01595	ko00710(Carbon fixation in photosynthetic organisms);ko00620(Pyruvate metabolism)
	Cla97C11G223570	23.7458	15.4848	14.9459	9.11647	Down Regulation	Down Regulation	Up Regulation	Up Regulation	XP_008463734.1 PREDICTED: phosphoenolpyruvate carboxylase, housekeeping isozyme [Cucumis melo] &gt;KAA0066770.1 phosphoenolpyruvate carboxylase, housekeeping isozyme [Cucumis melo var. makuwa] &gt;TYK27917.1 phosphoenolpyruvate carboxylase, housekeeping isozyme [Cucumis melo var. makuwa]	K01595	ko00710(Carbon fixation in photosynthetic organisms);ko00620(Pyruvate metabolism)
	Cla97C05G082860	336.281	322.341	185.741	215.77	Nodiff	Nodiff	Up Regulation	Up Regulation	XP_038891486.1 transketolase, chloroplastic [Benincasa hispida]	K00615	ko00710(Carbon fixation in photosynthetic organisms);ko00030(Pentose phosphate pathway)
	Cla97C01G006080	18.3084	12.7012	15.6367	6.98883	Down Regulation	Down Regulation	Up Regulation	Up Regulation	XP_038907093.1 phosphoenolpyruvate carboxylase 4 [Benincasa hispida]	K01595	ko00710(Carbon fixation in photosynthetic organisms);ko00620(Pyruvate metabolism)
	Cla97C07G130520	1610.14	1045.56	499.47	435.896	Down Regulation	Nodiff	Up Regulation	Up Regulation	XP_008465108.1 PREDICTED: phosphoribulokinase, chloroplastic-like [Cucumis melo]	K00855	ko00710(Carbon fixation in photosynthetic organisms)
	Cla97C05G103110	155.836	138.083	79.4339	86.6472	Nodiff	Nodiff	Up Regulation	Up Regulation	XP_038891999.1 malate dehydrogenase [NADP], chloroplastic [Benincasa hispida]	K00051	ko00710(Carbon fixation in photosynthetic organisms);ko00620(Pyruvate metabolism)
Porphyrin metabolism
	Cla97C02G043280	49.7812	34.2767	18.5135	22.762	Down Regulation	Nodiff	Up Regulation	Up Regulation	XP_038902742.1 protochlorophyllide reductase [Benincasa hispida]	K00218	ko00860(Porphyrin metabolism)
	Cla97C04G071470	706.364	728.507	281.272	213.519	Nodiff	Nodiff	Up Regulation	Up Regulation	XP_038882780.1 magnesium-protoporphyrin IX monomethyl ester [oxidative] cyclase, chloroplastic [Benincasa hispida]	K04035	ko00860(Porphyrin metabolism)
	Cla97C04G068530	572.87	460.617	158.413	141.364	Down Regulation	Nodiff	Up Regulation	Up Regulation	XP_038877478.1 magnesium-chelatase subunit ChlH, chloroplastic [Benincasa hispida]	K03403	ko00860(Porphyrin metabolism)
	Cla97C08G148460	287.47	252.598	65.436	115.337	Down Regulation	Nodiff	Up Regulation	Up Regulation	XP_008466715.2 PREDICTED: chlorophyllide a oxygenase, chloroplastic [Cucumis melo] &gt;KAA0059900.1 chlorophyllide a oxygenase [Cucumis melo var. makuwa] &gt;TYK24850.1 chlorophyllide a oxygenase [Cucumis melo var. makuwa]	K13600	ko00860(Porphyrin metabolism)
	Cla97C05G087230	75.6746	74.98	28.2244	26.3073	Nodiff	Nodiff	Up Regulation	Up Regulation	XP_038877599.1 divinyl chlorophyllide a 8-vinyl-reductase, chloroplastic [Benincasa hispida]	K19073	ko00860(Porphyrin metabolism)
	Cla97C02G044700	41.3618	28.1276	24.3812	19.2286	Down Regulation	Nodiff	Up Regulation	Up Regulation	XP_038901290.1 ferrochelatase-2, chloroplastic isoform X1 [Benincasa hispida]	K01772	ko00860(Porphyrin metabolism)
	Cla97C06G125750	260.299	285.589	84.4339	101.103	Nodiff	Nodiff	Up Regulation	Up Regulation	KAG5056607.1 hypothetical protein JHK86_011603 [Glycine max] &gt;KAG5153646.1 hypothetical protein JHK82_011615 [Glycine max]	K10960	ko00900(Terpenoid backbone biosynthesis);ko00860(Porphyrin metabolism)
																			glucose-1-phosphate adenylyltransferase					glgC
															glgC; glucose-1-phosphate adenylyltransferase
															glgC (ADP-葡萄糖焦磷酸化酶，AGPase)	葡萄糖-1-磷酸腺苷酸转移酶

## Sheet: supplementary table 6
Supplementary Table 6 The DEGs involved in starch and sucrose metabolism
Pathway	Feature	Gene_ID	HY25-CK	HY25-LL	DQ22-CK	DQ22-LL	HY25_CK_vs_HY25_LL	DQ22_CK_vs_DQ22_LL	DQ22_CK_vs_HY25_CK	DQ22_LL_vs_HY25_LL	NR	KEGG	Pathway
Starch and sucrose metabolism	SPS2	Cla97C06G117750	55.7551	30.3561	17.5523	13.9145	Down Regulation	Nodiff	Up Regulation	Up Regulation	XP_038907015.1 probable sucrose-phosphate synthase 2 [Benincasa hispida]	K00696	ko00500(Starch and sucrose metabolism)
	GBSS2	Cla97C10G198060	46.8835	30.5236	19.7446	17.5795	Down Regulation	Nodiff	Up Regulation	Up Regulation	XP_038903759.1 granule-bound starch synthase 2, chloroplastic/amyloplastic [Benincasa hispida]	K00703	ko00500(Starch and sucrose metabolism)
	BAM	Cla97C06G117180	10.5379	2.24028	0.127058	0.751798	Down Regulation	Up Regulation	Up Regulation	Up Regulation	XP_038876128.1 beta-amylase 1, chloroplastic-like [Benincasa hispida]	K01177	ko00500(Starch and sucrose metabolism)
	TPP	Cla97C08G153950	2.18545	1.22547	1.35098	0.377444	Down Regulation	Down Regulation	Up Regulation	Up Regulation	XP_004150660.1 probable trehalose-phosphate phosphatase J [Cucumis sativus] &gt;KAE8652927.1 hypothetical protein Csa_017732 [Cucumis sativus]	K01087	ko00500(Starch and sucrose metabolism)
	β-GC11	Cla97C10G193760	2.06566	2.3097	6.14107	4.6904	Nodiff	Nodiff	Down Regulation	Down Regulation	XP_038905447.1 beta-glucosidase 11-like [Benincasa hispida]	K01188	ko00500(Starch and sucrose metabolism);ko00460(Cyanoamino acid metabolism)
	β-GC-like	Cla97C10G199940	76.4252	37.1731	11.7374	12.905	Down Regulation	Nodiff	Up Regulation	Up Regulation	KAA0043688.1 hydroxyisourate hydrolase-like [Cucumis melo var. makuwa]	K01188	ko00500(Starch and sucrose metabolism);ko00460(Cyanoamino acid metabolism)
	FRK4	Cla97C06G110160	21.4543	23.3893	45.2694	36.3613	Nodiff	Nodiff	Down Regulation	Down Regulation	XP_038876209.1 probable fructokinase-4 [Benincasa hispida]	K00847	ko00520(Amino sugar and nucleotide sugar metabolism);ko00500(Starch and sucrose metabolism);ko00051(Fructose and mannose metabolism)
	TPP-J	Cla97C07G136350	47.4474	49.0602	13.5314	15.1263	Nodiff	Nodiff	Up Regulation	Up Regulation	KAG7015366.1 putative trehalose-phosphate phosphatase J, partial [Cucurbita argyrosperma subsp. argyrosperma]	K01087	ko00500(Starch and sucrose metabolism)
	Bam1-like	Cla97C05G084480	85.842	66.2144	36.5099	36.5145	Down Regulation	Nodiff	Up Regulation	Up Regulation	XP_008438436.1 PREDICTED: beta-amylase 1, chloroplastic-like [Cucumis melo]	K01177	ko00500(Starch and sucrose metabolism)
	SP	Cla97C02G045770	15.6835	28.2418	89.0765	53.3637	Nodiff	Down Regulation	Down Regulation	Down Regulation	XP_038901389.1 alpha-glucan phosphorylase, H isozyme [Benincasa hispida]	K00688	ko00500(Starch and sucrose metabolism)
	BglB	Cla97C11G224410	163.15	99.6827	51.3285	40.2719	Down Regulation	Nodiff	Up Regulation	Up Regulation	XP_038891449.1 probable inactive beta-glucosidase 14 isoform X1 [Benincasa hispida]	K05350	ko00500(Starch and sucrose metabolism);ko00460(Cyanoamino acid metabolism)
	GlgC	Cla97C06G115410	162.021	133.982	61.3127	87.128	Down Regulation	Nodiff	Up Regulation	Up Regulation	XP_031742387.1 glucose-1-phosphate adenylyltransferase large subunit 3, chloroplastic/amyloplastic [Cucumis sativus] &gt;KGN46962.1 hypothetical protein Csa_020795 [Cucumis sativus]	K00975	ko00520(Amino sugar and nucleotide sugar metabolism);ko00500(Starch and sucrose metabolism)

## Sheet: supplementary table 7
Supplementary Table 7 The DEGs involved in auxin metabolism
Pathway	Feature	Gene_ID	HY25-CK	HY25-LL	DQ22-CK	DQ22-LL	HY25_CK_vs_HY25_LL	DQ22_CK_vs_DQ22_LL	DQ22_CK_vs_HY25_CK	DQ22_LL_vs_HY25_LL	NR	KEGG	Pathway
Auxin signal transduction	IAA4	Cla97C05G085710	167.873	105.084	90.3824	52.0312	Down Regulation	Nodiff	Up Regulation	Up Regulation	XP_038877087.1 auxin-responsive protein IAA4-like [Benincasa hispida]
	SAUR21	Cla97C02G031210	18.9095	13.7786	8.65964	7.74147	Down Regulation	Nodiff	Up Regulation	Up Regulation	XP_038887901.1 auxin-responsive protein SAUR21-like [Benincasa hispida]
	ARF2	Cla97C02G031020	0.369459	0.64491	1.3848	0.076046	Nodiff	Down Regulation	Down Regulation	Up Regulation	XP_038888819.1 auxin transporter-like protein 2 [Benincasa hispida]
	GH3.10	Cla97C02G043160	15.8718	14.5618	13.7622	6.6603	Nodiff	Down Regulation	Up Regulation	Up Regulation	XP_038900326.1 indole-3-acetic acid-amido synthetase GH3.10 [Benincasa hispida]
	GH3.6	Cla97C10G190160	0.521654	0.383635	3.50589	0.0362077	Nodiff	Down Regulation	Down Regulation	Up Regulation	XP_038905526.1 indole-3-acetic acid-amido synthetase GH3.6-like [Benincasa hispida]
	IAA16	Cla97C06G119080	53.6009	29.4692	37.5053	76.1474	Down Regulation	Up Regulation	Up Regulation	Down Regulation	XP_038880210.1 auxin-responsive protein IAA16-like [Benincasa hispida]
	IAA14	Cla97C06G116170	163.67	145.39	99.2351	86.8484	Nodiff	Nodiff	Up Regulation	Up Regulation	XP_038906921.1 auxin-responsive protein IAA14 [Benincasa hispida]
	ARF5	Cla97C05G099830	0.927058	0.974092	2.25338	0.446567	Nodiff	Down Regulation	Down Regulation	Up Regulation	XP_038898501.1 auxin response factor 5 isoform X2 [Benincasa hispida]
